# Supplementary material for: Di-μ-chlorido-bis­[(2-amino-4-methyl­pyridine-κN)­chloridomercury(II)]
Source: Acta Crystallogr Sect E Struct Rep Online. 2012 Sep 26;68(Pt 10):m1300–1. doi: 10.1107/S1600536812039803 (PMC3470171; doi:10.1107/S1600536812039803)
Supplement: Supplementary file 2 [file e-68-m1300-Isup2.hkl]

# 
# h,k,l, Fc-squared, Fo-squared, sigma(Fo-squared) and status flag 
# 
data_I
_shelx_title ' KHC297H in P2/n' 
_shelx_refln_list_code          4 
_shelx_F_calc_maximum      375.10 
_exptl_crystal_F_000       688.00 
_reflns_d_resolution_high  0.7297 
 
loop_ 
 _symmetry_equiv_pos_as_xyz 
 'x, y, z' 
 '-x+1/2, y, -z+1/2' 
 '-x, -y, -z' 
 'x-1/2, -y, z-1/2' 
 
_cell_length_a     7.1777 
_cell_length_b     9.1672 
_cell_length_c    14.5459 
_cell_angle_alpha  90.000 
_cell_angle_beta  101.920 
_cell_angle_gamma  90.000 
 
_shelx_F_squared_multiplier     1.000 
 
loop_ 
 _refln_index_h 
 _refln_index_k 
 _refln_index_l 
 _refln_F_squared_calc 
 _refln_F_squared_meas 
 _refln_F_squared_sigma 
 _refln_observed_status 
   2   0   0    20989.39    19101.75    610.53 o 
   4   0   0     4787.54     5086.52    228.89 o 
   6   0   0      179.70      278.68    208.28 o 
   8   0   0       56.44      190.88    247.46 o 
   1   1   0     5121.57     5761.93    340.35 o 
   2   1   0    64210.61    54368.06   3833.88 o 
   3   1   0      598.61      603.33    104.16 o 
   4   1   0     7886.81     7524.82    387.81 o 
   5   1   0       74.65       67.66    105.31 o 
   6   1   0      382.07      440.64    150.22 o 
   7   1   0      205.97      356.73    164.17 o 
   8   1   0      384.12      463.72    174.13 o 
   9   1   0      154.87      218.13    161.77 o 
   0   2   0    59108.07    70105.93   1003.55 o 
   1   2   0     6513.55     6558.57    378.32 o 
   2   2   0    48406.56    52788.67    588.22 o 
   3   2   0     2681.87     2625.55    198.85 o 
   4   2   0    18404.47    17204.46    851.65 o 
   5   2   0        8.84       71.32    122.37 o 
   6   2   0       79.77      185.28    130.22 o 
   7   2   0      143.59      113.19    296.21 o 
   8   2   0     1174.96     1450.98    187.70 o 
   9   2   0       53.32       80.72    211.36 o 
   0   3   0    28957.58    29666.51    545.37 o 
   1   3   0    19072.99    18015.08   1482.89 o 
   2   3   0    42325.04    43092.75    585.58 o 
   3   3   0     2082.91     2233.69    272.14 o 
   4   3   0    21335.37    20078.29   2986.26 o 
   5   3   0       16.90       59.23    122.92 o 
   6   3   0       11.55      165.75    130.78 o 
   7   3   0       48.70      -29.58    138.65 o 
   8   3   0     1533.99     1789.18    576.62 o 
   9   3   0       75.52      429.39    226.28 o 
   0   4   0    25835.34    26633.19    497.10 o 
   1   4   0    21048.88    20194.17   1850.16 o 
   2   4   0    26356.55    26395.44   1229.80 o 
   3   4   0     3977.78     3453.71    468.90 o 
   4   4   0    10377.58    10011.41   1050.74 o 
   5   4   0      156.30      354.77    178.68 o 
   6   4   0     1177.28     1385.16    192.29 o 
   7   4   0      188.34      444.02    199.46 o 
   8   4   0     1254.85     1197.01    327.96 o 
   9   4   0      474.90      575.70    259.34 o 
   0   5   0    27466.56    22647.45    361.50 o 
   1   5   0    16203.21    14513.44    258.86 o 
   2   5   0    15956.88    17023.59    575.20 o 
   3   5   0     5565.12     5112.84    180.95 o 
   4   5   0     4448.74     3873.33    277.16 o 
   5   5   0     2617.96     2760.20    195.51 o 
   6   5   0     1286.04     1313.51    198.86 o 
   7   5   0        6.93      124.71    162.07 o 
   8   5   0      549.43      818.84    191.76 o 
   0   6   0    21047.55    17372.04    378.59 o 
   1   6   0    11396.18     9836.83   1183.76 o 
   2   6   0     9744.53     9252.34    320.01 o 
   3   6   0    12778.43    12450.79   1299.02 o 
   4   6   0     2189.61     1593.40    477.22 o 
   5   6   0     3096.79     3379.08    255.47 o 
   6   6   0      482.64      620.63    207.14 o 
   7   6   0      407.04      478.51    172.73 o 
   8   6   0      237.45      207.29    167.27 o 
   0   7   0     2732.47     2429.22    304.82 o 
   1   7   0    10367.63     9090.85    335.54 o 
   2   7   0    10177.17     9523.33    493.30 o 
   3   7   0    13606.20    12239.55    304.55 o 
   4   7   0     1567.86     1556.56    180.14 o 
   5   7   0     2628.34     2899.53    228.25 o 
   6   7   0       78.80      110.84    183.44 o 
   7   7   0      270.05      268.87    188.11 o 
   0   8   0     4348.74     3248.23    215.19 o 
   1   8   0    11015.10    10476.01    459.81 o 
   2   8   0     3303.85     3037.49    170.86 o 
   3   8   0     9705.44     8511.31    959.89 o 
   4   8   0      986.55      826.29    234.81 o 
   5   8   0     2088.31     2700.01    318.65 o 
   6   8   0      116.20      356.68    267.97 o 
   7   8   0       62.03      100.71    171.60 o 
   0   9   0     3627.50     3403.90    301.30 o 
   1   9   0    16621.69    15431.68    356.96 o 
   2   9   0     1328.43     1592.74    211.32 o 
   3   9   0     3598.74     3497.02    436.83 o 
   4   9   0       32.11      138.92    189.40 o 
   5   9   0      635.58      689.47    223.78 o 
   6   9   0       94.57      168.59    176.35 o 
   0  10   0     1984.51     1897.55    303.87 o 
   1  10   0    13595.86    13445.90    495.07 o 
   2  10   0      136.14     -105.84    219.71 o 
   3  10   0     3077.19     3672.62    772.97 o 
   4  10   0       52.19      203.46    358.35 o 
   5  10   0      297.58      403.60    346.22 o 
   0  11   0      320.50      645.01    298.68 o 
   1  11   0     9000.44     8910.51    245.74 o 
   2  11   0        4.83      125.81    266.18 o 
   3  11   0     2808.88     2670.85    233.47 o 
   4  11   0        5.25       44.20    172.86 o 
   0  12   0      263.64      703.90    325.64 o 
   1  12   0     4766.00     4235.55    241.23 o 
   2  12   0       40.94      -48.16    237.85 o 
  -9   0   1     5376.95     5858.07    291.53 o 
  -7   0   1     8666.17     9354.45    259.94 o 
  -5   0   1    15068.61    12806.43   1142.68 o 
  -3   0   1    16201.13    16471.90    211.95 o 
  -1   0   1     1351.50     1456.64    153.76 o 
   3   0   1    54441.77    50430.50    489.64 o 
   5   0   1    37012.25    35731.50    356.08 o 
   7   0   1     7646.79     8273.87    263.47 o 
   9   0   1     1040.13     1224.63    295.94 o 
  -9   1   1     5851.11     5998.43    737.04 o 
  -8   1   1      328.84      390.09    173.14 o 
  -7   1   1    11161.46    11724.53    809.58 o 
  -6   1   1      130.24      267.60    105.57 o 
  -5   1   1    13692.57    13263.01    650.74 o 
  -4   1   1      241.00      299.37    113.43 o 
  -3   1   1     4973.09     4737.41    167.29 o 
  -2   1   1    19278.00    18776.54    168.78 o 
  -1   1   1      373.06      476.69    142.31 o 
   0   1   1     2665.43     2280.62    259.58 o 
   1   1   1    16040.30    17654.62    693.99 o 
   2   1   1     8929.68     8678.63    304.28 o 
   3   1   1    51786.48    46169.66   5012.69 o 
   4   1   1     1329.37     1382.17    158.19 o 
   5   1   1    36188.96    36166.42   2227.18 o 
   6   1   1      258.66      371.89    123.85 o 
   7   1   1     7883.83     8644.79    919.76 o 
   8   1   1      258.62      637.98    179.39 o 
   9   1   1     1267.90     1402.36    207.85 o 
  -9   2   1     6826.12     7287.64    563.41 o 
  -8   2   1     1414.67     1693.02    185.90 o 
  -7   2   1    12016.28    12121.07   1444.02 o 
  -6   2   1       30.38       83.01    124.41 o 
  -5   2   1     8862.85     8229.42    394.14 o 
  -4   2   1       59.32      141.09    114.47 o 
  -3   2   1     5557.71     5529.47    394.06 o 
  -2   2   1     8937.54     8571.98    826.16 o 
  -1   2   1       52.56      124.59    181.55 o 
   0   2   1      247.74      317.97    290.90 o 
   1   2   1    29172.70    28774.95    711.89 o 
   2   2   1     7915.57     9671.20    408.28 o 
   3   2   1    43428.62    45993.89    514.18 o 
   4   2   1     5116.40     4870.18    496.22 o 
   5   2   1    21091.95    21030.45   1690.15 o 
   6   2   1      331.08      417.91    133.03 o 
   7   2   1     9815.25    10851.56    689.04 o 
   8   2   1      209.55      450.41    189.60 o 
   9   2   1     2065.32     2427.51    218.45 o 
  -9   3   1     5019.65     5162.94   1164.44 o 
  -8   3   1      839.04     1224.39    197.75 o 
  -7   3   1    10383.98    10372.76   1206.16 o 
  -6   3   1     1616.06     1632.81    293.77 o 
  -5   3   1    12626.07    12151.92    613.06 o 
  -4   3   1     1010.87     1004.09    117.01 o 
  -3   3   1     2904.62     2671.44    257.48 o 
  -2   3   1      717.45      820.58    164.54 o 
  -1   3   1      555.85      892.68    343.65 o 
   0   3   1      268.10      234.87    386.03 o 
   2   3   1     4517.92     3845.54    311.20 o 
   3   3   1    37873.88    44219.74    591.88 o 
   4   3   1    11715.69    11060.98   1647.91 o 
   5   3   1    12522.77    11805.65   2020.53 o 
   6   3   1     2291.37     2452.76    147.72 o 
   7   3   1    10061.81    11093.30   1494.21 o 
   8   3   1      191.31      644.72    205.88 o 
   9   3   1     2043.68     2549.74    544.02 o 
  -9   4   1     2348.52     2651.12   1005.79 o 
  -8   4   1      868.50     1034.51    340.67 o 
  -7   4   1    10652.50    10369.91   1198.42 o 
  -6   4   1     5159.17     4978.52    472.62 o 
  -5   4   1     9904.72     9457.21   1143.19 o 
  -4   4   1     3638.00     3442.16    363.49 o 
  -3   4   1     3152.87     3438.20    231.33 o 
  -2   4   1      209.33      357.50    172.00 o 
  -1   4   1     4053.19     4116.05    216.43 o 
   0   4   1     1798.41     1712.79    211.16 o 
   1   4   1    18184.84    16913.25   1400.38 o 
   2   4   1     2717.01     2433.29    322.18 o 
   3   4   1     8811.16     7864.91    330.04 o 
   4   4   1    13411.58    14553.38    361.64 o 
   5   4   1    16156.08    15131.39   1678.72 o 
   6   4   1     5452.19     5469.67    712.04 o 
   7   4   1     8341.66     9614.63   1650.56 o 
   8   4   1      339.86      362.05    221.29 o 
   9   4   1     2199.31     2550.45    424.83 o 
  -8   5   1     2302.68     2091.16    542.12 o 
  -7   5   1     6234.94     6259.52   1814.93 o 
  -6   5   1     5755.26     5264.76    632.19 o 
  -5   5   1    13337.50    12692.00   1021.42 o 
  -4   5   1     3238.40     2997.53    223.06 o 
  -3   5   1      818.15      825.83    132.53 o 
  -2   5   1        2.49        7.40    156.99 o 
  -1   5   1     6383.89     5933.99    586.80 o 
   0   5   1     5723.52     5601.54    509.37 o 
   1   5   1     4913.62     4415.56    682.66 o 
   2   5   1     3453.94     3562.27    276.89 o 
   3   5   1     6978.92     7497.85    339.40 o 
   4   5   1     8485.54     8109.26    375.74 o 
   5   5   1    13592.41    11752.07    828.19 o 
   6   5   1     6684.41     6551.34    199.11 o 
   7   5   1     6093.24     6296.02    304.90 o 
   8   5   1     2038.16     2179.67    237.82 o 
  -8   6   1     3603.73     3603.08    244.73 o 
  -7   6   1     3452.90     3683.03    405.57 o 
  -6   6   1     5375.49     4489.15    902.68 o 
  -5   6   1     6649.60     6553.81    401.68 o 
  -4   6   1     3647.88     3476.56    301.61 o 
  -3   6   1     1138.32     1173.58    289.15 o 
  -2   6   1      161.77      279.19    203.31 o 
  -1   6   1     2004.84     1890.23    211.32 o 
   0   6   1     4738.80     3819.08    664.70 o 
   1   6   1     4399.10     3601.08    222.31 o 
   2   6   1    11074.23    10436.58    201.72 o 
   4   6   1     5712.72     6839.66    411.40 o 
   5   6   1     8445.60     8343.67    563.95 o 
   6   6   1     5096.18     4989.54    185.66 o 
   7   6   1     3225.41     3214.82    201.07 o 
   8   6   1     3488.65     3248.23    288.05 o 
  -8   7   1     4083.98     3648.05    257.39 o 
  -7   7   1     1952.34     2112.38    239.12 o 
  -6   7   1     5549.55     5390.77   1661.22 o 
  -5   7   1     1654.90     1466.67    152.39 o 
  -4   7   1     2518.56     2781.47    216.70 o 
  -3   7   1      217.49      269.36    190.51 o 
  -2   7   1      592.02      458.67    265.11 o 
  -1   7   1       40.55      252.65    223.44 o 
   0   7   1     5330.59     4754.74    216.77 o 
   1   7   1     2117.70     2083.52    210.50 o 
   2   7   1    10160.56     9344.63    854.26 o 
   3   7   1     7532.39     7251.23    593.78 o 
   5   7   1     3649.62     3709.39    596.51 o 
   6   7   1     5004.73     5383.26    378.39 o 
   7   7   1     1392.55     1392.63    177.73 o 
  -7   8   1      720.27      830.95    190.51 o 
  -6   8   1     5364.92     5970.94    264.27 o 
  -5   8   1       58.37      137.11    161.94 o 
  -4   8   1     3868.15     4158.68    670.20 o 
  -3   8   1      993.45      856.84    190.91 o 
  -2   8   1      810.53      739.29    164.88 o 
  -1   8   1      830.11      777.24    169.11 o 
   0   8   1      602.79      957.45    204.44 o 
   1   8   1     3044.22     2738.13    613.17 o 
   2   8   1     7765.77     7428.90    302.65 o 
   3   8   1     5727.68     5533.29    456.76 o 
   4   8   1     7466.13     7745.85    310.79 o 
   5   8   1      955.56     1230.24    142.94 o 
   6   8   1     7401.74     8003.43    742.05 o 
   7   8   1      418.79      360.61    182.46 o 
  -6   9   1     4306.15     4454.37    360.15 o 
  -5   9   1       34.01      226.62    194.20 o 
  -4   9   1     3587.09     3669.98    307.82 o 
  -3   9   1      686.96      738.58    203.39 o 
  -2   9   1        4.78      404.52    215.75 o 
  -1   9   1      337.97      493.24    178.81 o 
   0   9   1     1936.22     1747.77    173.74 o 
   1   9   1     1302.63     1156.91    218.30 o 
   2   9   1     5357.36     5246.36    223.73 o 
   3   9   1     2486.68     2298.30    202.20 o 
   4   9   1     8794.96     9269.15    242.58 o 
   5   9   1      556.64      411.96    161.53 o 
   6   9   1     5820.05     6382.57    433.38 o 
  -5  10   1      117.35      258.90    142.68 o 
  -4  10   1     2429.97     2407.26    432.52 o 
  -3  10   1       36.89      103.18    210.66 o 
  -2  10   1       91.17        7.11    172.41 o 
  -1  10   1       13.17      -50.89    176.81 o 
   0  10   1     1016.63     1115.62    260.16 o 
   1  10   1       13.29      -57.15    179.72 o 
   2  10   1     5365.21     5997.15    333.91 o 
   3  10   1      232.99      160.17    170.14 o 
   4  10   1     8446.81     8606.80   4934.46 o 
   5  10   1      698.28      694.21    151.52 o 
  -4  11   1     1166.39     1587.00    226.40 o 
  -3  11   1       10.75      103.98    219.08 o 
  -2  11   1      723.46      747.71    184.64 o 
  -1  11   1      161.73      -88.67    185.82 o 
   0  11   1      700.79      855.92    156.25 o 
   1  11   1      100.35      547.15    222.08 o 
   2  11   1     6176.45     6214.50    232.48 o 
   3  11   1        1.94      510.30    421.23 o 
   4  11   1     5328.02     3610.97   2023.10 o 
  -2  12   1      488.88      704.19    201.15 o 
  -1  12   1       40.69      306.68    231.34 o 
   0  12   1      379.00      212.73    230.09 o 
   1  12   1       32.12      448.69    319.98 o 
   2  12   1     4905.61     4244.86    415.13 o 
  -8   0   2     2825.26     2890.25    251.53 o 
  -6   0   2    24890.15    22302.64   2876.09 o 
  -4   0   2    11711.26    10903.75    240.21 o 
  -2   0   2   119493.18   111563.45   2449.50 o 
   0   0   2    34430.12    38730.03    474.37 o 
   4   0   2     6083.38     6243.44    253.16 o 
   6   0   2     4896.68     4789.70    244.75 o 
   8   0   2     7008.06     7588.29    288.28 o 
  -9   1   2      101.82      228.65    134.59 o 
  -8   1   2     2863.64     3050.02    177.49 o 
  -7   1   2       44.55       21.08    110.38 o 
  -6   1   2    18194.25    17955.77    798.88 o 
  -5   1   2       53.54       37.33    118.93 o 
  -4   1   2    34146.27    32846.35    749.64 o 
  -3   1   2     4706.07     4463.24     96.41 o 
  -2   1   2    29646.81    27688.06    257.11 o 
  -1   1   2      589.30      625.02    113.41 o 
   0   1   2    68928.59    65133.83   2714.14 o 
   1   1   2      162.86      128.42    395.70 o 
   2   1   2    17185.59    17063.82    464.42 o 
   3   1   2     1763.37     1716.25    228.89 o 
   4   1   2     1132.74     1260.47    152.69 o 
   5   1   2       62.44      119.87    153.92 o 
   6   1   2     8465.39     8891.50    818.13 o 
   7   1   2     1088.22     1193.62    169.67 o 
   8   1   2     6725.83     7852.46    854.67 o 
   9   1   2       76.25      171.95    227.02 o 
  -9   2   2       93.27      239.42    198.97 o 
  -8   2   2     1411.24     1448.25    259.99 o 
  -7   2   2     1111.80     1172.44    134.95 o 
  -6   2   2    10250.28     9915.32    621.07 o 
  -5   2   2     1822.88     1850.53    108.13 o 
  -4   2   2    38450.17    35657.25   1499.60 o 
  -3   2   2     2338.97     2291.06    168.56 o 
  -2   2   2    59480.45    54510.21   3537.33 o 
  -1   2   2       93.02      174.25    128.38 o 
   0   2   2    22575.95    21288.10   1132.17 o 
   1   2   2     3691.86     4406.17    860.77 o 
   2   2   2     9702.06     9155.27   1329.80 o 
   3   2   2     3684.33     3486.75    431.40 o 
   4   2   2       15.67      112.68    155.89 o 
   5   2   2      544.62      560.50    172.17 o 
   6   2   2     7245.70     7737.29    880.57 o 
   7   2   2     2572.72     2946.00    278.65 o 
   8   2   2     7723.45     8731.86   2322.24 o 
   9   2   2      342.29      556.63    226.67 o 
  -9   3   2       58.05      102.54    275.36 o 
  -8   3   2      315.32      344.31    153.92 o 
  -7   3   2     2544.24     2540.34    259.25 o 
  -6   3   2     5558.74     5294.51    711.79 o 
  -5   3   2     4137.60     4029.20    236.33 o 
  -4   3   2    41660.80    37990.43   2289.47 o 
  -3   3   2     1658.77     1665.44    160.29 o 
  -2   3   2    59383.45    58845.42   4747.32 o 
  -1   3   2     5662.50     5999.04    399.20 o 
   0   3   2    15897.41    15807.76   1077.86 o 
   1   3   2    12739.52    15114.34    454.66 o 
   2   3   2     4182.35     4244.21    337.03 o 
   3   3   2      244.69      273.57    173.33 o 
   4   3   2       90.49      118.39    194.75 o 
   5   3   2     1339.31     1265.33    259.65 o 
   6   3   2     4538.70     5395.93    862.26 o 
   7   3   2     1778.34     2171.46    497.23 o 
   8   3   2     5139.96     5450.62   1470.62 o 
   9   3   2      400.78      545.76    250.64 o 
  -9   4   2       20.51      201.93    235.00 o 
  -8   4   2      679.75      814.67    163.07 o 
  -7   4   2     2484.06     2544.83    373.32 o 
  -6   4   2     4167.38     4062.78    573.76 o 
  -5   4   2     6653.63     6452.19    485.75 o 
  -4   4   2    25889.43    24881.57   2092.69 o 
  -3   4   2     3714.95     3649.63    142.80 o 
  -2   4   2    44072.12    45951.70    479.40 o 
  -1   4   2    11854.64    11638.23    792.77 o 
   0   4   2    18926.97    19077.74    491.13 o 
   1   4   2    17358.17    18105.21    415.61 o 
   3   4   2      501.67      607.36    190.21 o 
   4   4   2       76.72      227.92    187.83 o 
   5   4   2     1238.02     1209.84    161.66 o 
   6   4   2     1672.01     1709.17    195.59 o 
   7   4   2     1031.53     1167.76    254.13 o 
   8   4   2     3521.66     3497.03    778.67 o 
  -8   5   2      449.28      429.23    171.73 o 
  -7   5   2     1939.51     2027.79    164.50 o 
  -6   5   2     4774.15     4935.21    402.13 o 
  -5   5   2     5325.20     5336.31    339.59 o 
  -4   5   2    14104.65    13391.62    994.92 o 
  -3   5   2    14178.86    14025.62    237.88 o 
  -2   5   2    25150.06    23657.68    738.67 o 
  -1   5   2    15329.49    15180.11   2565.57 o 
   0   5   2    20538.26    20251.29    293.78 o 
   1   5   2     3370.38     2765.73    193.10 o 
   2   5   2      186.37      165.75    210.60 o 
   3   5   2       47.56       56.39    186.24 o 
   4   5   2     1231.93     1242.99    201.10 o 
   5   5   2      601.73      494.71    170.77 o 
   6   5   2      713.23      683.69    152.59 o 
   7   5   2      973.71     1219.48    238.60 o 
   8   5   2     1507.76     1170.84    381.00 o 
  -8   6   2      310.97      239.62    173.54 o 
  -7   6   2      358.03      437.75    161.68 o 
  -6   6   2     3625.62     3804.49    350.98 o 
  -5   6   2     5869.77     5702.09    184.49 o 
  -4   6   2     7768.67     7442.38    551.51 o 
  -3   6   2    27484.01    26675.79    738.19 o 
  -2   6   2    14609.29    14831.97   1283.09 o 
  -1   6   2    15805.68    15078.55    363.81 o 
   0   6   2    12443.45    11825.67    365.91 o 
   1   6   2      912.82      735.47    212.62 o 
   2   6   2      467.19      524.94    196.21 o 
   3   6   2      169.35       18.83    287.72 o 
   4   6   2      913.03      952.57    233.34 o 
   5   6   2      312.89      294.78    222.32 o 
   6   6   2      785.71     1028.25    188.87 o 
   7   6   2     1600.86     1781.44    273.76 o 
   8   6   2     1164.69     1214.08    239.99 o 
  -8   7   2      371.42      606.60    270.57 o 
  -7   7   2      320.86      382.48    177.74 o 
  -6   7   2     1646.67     1749.33    142.42 o 
  -5   7   2     6366.85     6006.14    498.58 o 
  -4   7   2     8466.87     9010.35    684.51 o 
  -3   7   2    25570.66    26394.14   2288.34 o 
  -2   7   2     2170.35     2631.08    728.63 o 
  -1   7   2    14410.88    15051.02   1240.24 o 
   0   7   2     6175.27     6024.82    291.26 o 
   1   7   2     1228.15     1056.44    170.16 o 
   2   7   2      945.67      923.52    159.13 o 
   3   7   2      136.19      -24.22    193.61 o 
   4   7   2       51.29      113.55    197.38 o 
   5   7   2      205.81      427.79    198.98 o 
   6   7   2     2427.71     2664.21    184.09 o 
   7   7   2     2330.64     1945.44    263.47 o 
  -7   8   2     1365.88      709.31    402.97 o 
  -6   8   2      866.85     1015.59    192.78 o 
  -5   8   2     8202.31     8963.38    965.37 o 
  -4   8   2     2635.34     2820.66    304.30 o 
  -3   8   2    12419.66    13260.39   2214.71 o 
  -2   8   2     3133.33     3350.39    510.12 o 
  -1   8   2    10832.35    11412.77    237.17 o 
   0   8   2      633.74      629.75    168.80 o 
   1   8   2     4625.13     4652.50    361.64 o 
   2   8   2     1516.53      950.66    334.11 o 
   3   8   2      176.85      130.80    195.14 o 
   4   8   2       71.78      287.94    170.54 o 
   5   8   2     1059.48     1092.47    172.66 o 
   6   8   2     1626.67     1524.68    152.51 o 
   7   8   2     1874.08     1529.75    208.64 o 
  -6   9   2      444.22      458.24    185.20 o 
  -5   9   2     5884.05     6633.74    705.33 o 
  -4   9   2      580.67      656.47    421.72 o 
  -3   9   2     7128.43     7510.95   1290.21 o 
  -2   9   2     1012.47      873.75    173.91 o 
  -1   9   2    12601.08    12870.39   1568.66 o 
   0   9   2      628.75      480.77    212.13 o 
   1   9   2     5764.53     4642.91    807.75 o 
   2   9   2      652.75      551.63    171.44 o 
   3   9   2       12.51      -25.55    191.14 o 
   4   9   2        9.92       86.33    203.51 o 
   5   9   2     1178.14     1224.38    167.26 o 
   6   9   2      569.97      841.07    322.88 o 
  -5  10   2     5063.26     5537.18    494.67 o 
  -4  10   2       11.60      332.42    282.84 o 
  -3  10   2     5284.86     5030.51   1457.40 o 
  -2  10   2       59.63      -43.69    175.94 o 
  -1  10   2     7838.09     7785.63    935.49 o 
   0  10   2      551.58      537.52    210.91 o 
   1  10   2     5560.53     5645.48    500.35 o 
   2  10   2      217.13      319.93    171.38 o 
   3  10   2       42.46      178.13    201.34 o 
   4  10   2       62.27      207.64    163.47 o 
   5  10   2     1070.37      971.20    188.64 o 
  -4  11   2       51.61      106.92    156.14 o 
  -3  11   2     5548.45     5898.71    469.13 o 
  -2  11   2        0.61     -103.88    163.97 o 
  -1  11   2     5164.75     4837.59    402.52 o 
   0  11   2      167.25      104.43    218.90 o 
   1  11   2     2116.67     2301.42    419.47 o 
   2  11   2       16.02      265.29    185.57 o 
   3  11   2      712.69      766.12    220.15 o 
   4  11   2      260.31      364.65    177.00 o 
  -2  12   2        2.44       -7.67    189.90 o 
  -1  12   2     2942.30     2954.49    242.08 o 
   0  12   2       51.80       57.65    225.44 o 
   1  12   2     1912.91     1971.06    342.86 o 
   2  12   2       77.40      261.83    194.63 o 
  -9   0   3     4629.51     4733.16    210.45 o 
  -7   0   3     3036.39     2933.24    413.37 o 
  -5   0   3     1922.98     1934.06    130.85 o 
  -3   0   3    19189.51    19022.83    188.94 o 
  -1   0   3    80281.91    74590.37   2901.37 o 
   1   0   3    45535.73    44267.05    816.97 o 
   3   0   3    28225.77    23560.15    385.91 o 
   5   0   3    29871.95    28381.72    352.55 o 
   7   0   3     2622.33     2983.41    250.45 o 
   9   0   3     1110.53     1062.39    302.92 o 
  -9   1   3     5363.45     6256.89    319.74 o 
  -8   1   3     1182.71     1494.83    172.46 o 
  -7   1   3     4338.59     4088.33    153.97 o 
  -6   1   3      112.03      226.06    119.38 o 
  -5   1   3       11.41      177.82     90.19 o 
  -4   1   3      227.45      241.44     84.35 o 
  -3   1   3    16698.92    15658.40    444.35 o 
  -2   1   3     1507.58     1505.67    100.46 o 
  -1   1   3    37587.30    36631.36   1467.96 o 
   0   1   3      246.53      354.10    118.71 o 
   1   1   3    43522.09    42683.04   1366.13 o 
   2   1   3     4131.62     4565.35    753.51 o 
   3   1   3    45501.60    43364.53    564.08 o 
   4   1   3      274.63      257.22    166.23 o 
   5   1   3    21446.07    20557.36   1041.52 o 
   6   1   3      155.44      175.70    166.17 o 
   7   1   3     1765.42     1849.66    178.20 o 
   8   1   3       37.90       46.22    208.18 o 
   9   1   3      474.25      447.97    240.63 o 
  -9   2   3     5080.83     5667.25    430.25 o 
  -8   2   3     1918.60     1993.65    127.24 o 
  -7   2   3     3762.62     3643.86    328.64 o 
  -6   2   3       19.68      121.09     93.74 o 
  -5   2   3      395.76      447.21    101.71 o 
  -4   2   3     3287.10     3202.02    137.26 o 
  -3   2   3     7271.86     7218.50    297.90 o 
  -2   2   3     1622.66     1670.14     84.53 o 
  -1   2   3    23859.69    23595.45   1742.08 o 
   0   2   3      804.63      829.25    150.68 o 
   1   2   3    67234.07    67674.55   6982.81 o 
   2   2   3     6272.22     7069.23    299.94 o 
   3   2   3    46259.97    51240.56    806.13 o 
   4   2   3     3875.90     4048.66    301.84 o 
   5   2   3    10580.51    10025.06   1776.39 o 
   6   2   3      821.55     1080.31    177.76 o 
   7   2   3      992.72     1428.73    194.56 o 
   8   2   3        1.94       87.03    204.04 o 
   9   2   3        4.10      281.03    247.78 o 
  -9   3   3     2878.38     3050.79    591.75 o 
  -8   3   3     1300.64     1451.73    185.50 o 
  -7   3   3     3703.52     3675.56    397.16 o 
  -6   3   3      178.66      143.74    114.62 o 
  -5   3   3      137.35      145.07    118.09 o 
  -4   3   3      963.06      949.81     95.48 o 
  -3   3   3     3731.34     3685.32    125.37 o 
  -2   3   3     5860.52     5588.73    277.79 o 
  -1   3   3    14853.24    13373.56   1291.68 o 
   0   3   3     2560.38     2477.89    172.85 o 
   1   3   3    91080.93   102210.98  18750.86 o 
   2   3   3     5522.71     5355.18    545.98 o 
   3   3   3    33698.23    30032.32    599.16 o 
   4   3   3     5846.66     6285.88    432.28 o 
   5   3   3     4979.97     5132.28    916.70 o 
   6   3   3     2709.45     3119.17    211.18 o 
   7   3   3      370.27      635.72    217.76 o 
   8   3   3       78.05      217.12    230.93 o 
  -9   4   3     1793.44     2070.04    263.20 o 
  -8   4   3      667.40      741.69    158.64 o 
  -7   4   3      771.50     1005.43    185.30 o 
  -6   4   3      673.42      650.38    159.55 o 
  -5   4   3      999.84      975.68    115.48 o 
  -4   4   3       26.23      -62.05    128.91 o 
  -3   4   3     1590.34     1576.16    104.99 o 
  -2   4   3     9778.43     9722.75    538.31 o 
  -1   4   3    38399.97    37282.42   1490.62 o 
   0   4   3    11378.92    11935.34    966.88 o 
   1   4   3    33827.95    36029.54    498.73 o 
   2   4   3     6905.91     7561.85    533.03 o 
   3   4   3    24730.14    23647.59   2830.46 o 
   4   4   3     6832.21     6108.23    320.75 o 
   5   4   3     3842.95     3161.11    344.21 o 
   6   4   3     2712.22     2781.52    228.87 o 
   7   4   3     1460.40     1334.83    190.28 o 
   8   4   3       14.40      163.60    255.03 o 
  -9   5   3      620.10      797.77    186.36 o 
  -8   5   3      558.78      756.06    168.24 o 
  -7   5   3      667.60      733.97    157.84 o 
  -6   5   3      393.03      672.99    140.79 o 
  -5   5   3     1770.67     1896.58    273.40 o 
  -4   5   3       39.57      223.94    115.67 o 
  -3   5   3     1494.29     1561.06    128.60 o 
  -2   5   3     8666.52     8659.39    642.48 o 
  -1   5   3    28385.01    27901.14   1748.32 o 
   0   5   3    14450.83    14335.20    390.93 o 
   1   5   3    24859.56    24392.31    417.91 o 
   2   5   3    13058.94    12505.97    266.93 o 
   3   5   3    11056.08     9858.95    224.89 o 
   4   5   3     5937.10     5238.12    337.91 o 
   6   5   3     2373.91     2272.84    260.48 o 
   7   5   3      774.25      708.12    206.98 o 
   8   5   3       20.20       14.37    323.90 o 
  -8   6   3     1028.79     1010.65    319.33 o 
  -7   6   3      561.93      735.77    162.61 o 
  -6   6   3      434.88      565.76    119.90 o 
  -5   6   3      841.54      869.32    141.31 o 
  -4   6   3       46.44      142.21    111.62 o 
  -3   6   3     1171.86     1269.47    148.39 o 
  -2   6   3     3370.42     3839.90    204.70 o 
  -1   6   3    16483.88    15847.04   2091.93 o 
   0   6   3    21308.65    21951.79    288.82 o 
   1   6   3    13500.49    11297.06    222.80 o 
   2   6   3    22834.29    20459.18    286.65 o 
   3   6   3     7744.22     7471.20    552.42 o 
   4   6   3     4640.99     4408.35    783.82 o 
   5   6   3     3640.84     3565.25    198.68 o 
   6   6   3      505.50      365.99    219.95 o 
   7   6   3      292.39     -235.46    235.46 o 
   8   6   3      416.35      527.39    287.18 o 
  -8   7   3     1352.36     1605.10    287.62 o 
  -7   7   3     1244.92     1395.33    152.12 o 
  -6   7   3      254.73      453.97    152.95 o 
  -5   7   3      548.12      768.55    132.86 o 
  -4   7   3       20.87      108.75    115.19 o 
  -3   7   3     1056.61      983.85    142.20 o 
  -2   7   3     3824.28     3911.81    687.95 o 
  -1   7   3     2300.87     1800.87    209.09 o 
   0   7   3    18110.93    17451.46   1045.73 o 
   1   7   3     7080.50     5770.53    926.81 o 
   2   7   3    23505.20    20506.50    339.26 o 
   3   7   3     7949.56     6831.98    359.26 o 
   4   7   3     4822.40     4272.63    594.05 o 
   5   7   3     1887.80     1715.52    185.55 o 
   6   7   3      499.19      640.99    223.91 o 
   7   7   3       66.16      376.94    199.86 o 
  -7   8   3      749.66      721.41    200.04 o 
  -6   8   3      899.31     1072.23    282.77 o 
  -5   8   3      501.11      592.93    150.14 o 
  -4   8   3     1127.73     1485.11    201.00 o 
  -3   8   3     1101.91     1068.55    194.41 o 
  -2   8   3     2123.09     1433.67    299.81 o 
  -1   8   3      461.45      740.99    213.53 o 
   0   8   3    16187.21    15936.22    906.94 o 
   1   8   3     3167.92     2849.64    418.11 o 
   2   8   3    13813.32    11396.74    540.15 o 
   3   8   3     4112.92     3049.96    162.41 o 
   4   8   3     8098.05     7082.81    219.37 o 
   5   8   3      954.55      954.73    185.81 o 
   6   8   3      907.41      663.61    191.16 o 
  -6   9   3      788.29      817.12    166.26 o 
  -5   9   3       55.07      463.34    180.50 o 
  -4   9   3       46.18     -146.93    180.86 o 
  -3   9   3      718.70      857.58    212.98 o 
  -2   9   3     6906.93     7374.68   1072.30 o 
  -1   9   3      498.93      400.95    218.22 o 
   0   9   3    12155.42    11397.27    937.93 o 
   1   9   3      623.31      655.68    216.84 o 
   2   9   3     7305.42     7117.75    830.94 o 
   3   9   3     1169.61      755.87    197.46 o 
   4   9   3     7106.92     6541.04    318.31 o 
   5   9   3      617.08      402.18    178.97 o 
   6   9   3     2311.58     1995.87    196.36 o 
  -5  10   3       15.64       40.06    188.33 o 
  -4  10   3      340.91      302.09    159.62 o 
  -3  10   3      248.59      204.65    153.61 o 
  -2  10   3     5071.68     5139.38   1038.61 o 
  -1  10   3      501.37      663.01    184.36 o 
   0  10   3     7220.16     7880.93    993.66 o 
   1  10   3       17.52      121.32    173.40 o 
   2  10   3     6146.53     5901.88   1141.46 o 
   3  10   3      106.79     -113.33    198.74 o 
   4  10   3     6549.46     5697.65    455.00 o 
   5  10   3      621.79      632.39    248.27 o 
  -4  11   3      630.07      978.01    187.14 o 
  -3  11   3        7.42      201.13    181.73 o 
  -2  11   3     2572.75     2727.75    174.23 o 
  -1  11   3      135.44     -104.03    226.35 o 
   0  11   3     4460.11     4648.59    957.05 o 
   1  11   3        4.65      -40.05    222.43 o 
   2  11   3     5846.92     5754.16   1737.95 o 
   3  11   3       47.60     -117.10    300.58 o 
   4  11   3     4944.92     4188.94    227.40 o 
  -2  12   3     1073.45     1094.20    166.86 o 
  -1  12   3       19.79      109.44    236.11 o 
   0  12   3     3203.49     3061.50    763.82 o 
   1  12   3       20.12     -103.82    167.85 o 
   2  12   3     6227.24     5330.44   1402.69 o 
  -8   0   4     7987.51     8106.41    203.40 o 
  -6   0   4    24618.65    22051.08   1437.47 o 
  -4   0   4    59918.30    59603.62   1697.00 o 
  -2   0   4      327.75      431.71    112.79 o 
   0   0   4     2252.36     2521.73    179.15 o 
   2   0   4    12977.76    13303.44    440.96 o 
   4   0   4    12549.68    11494.30    301.03 o 
   6   0   4    16900.07    16760.90    315.67 o 
   8   0   4     8235.17     8882.29    316.62 o 
  -9   1   4       75.55      100.96    189.39 o 
  -8   1   4     7010.17     7069.80    542.35 o 
  -7   1   4       60.92      127.17    124.54 o 
  -6   1   4    29982.83    27681.68    994.46 o 
  -5   1   4     2565.21     2446.92     94.94 o 
  -4   1   4    24595.19    22506.07    302.85 o 
  -3   1   4     5065.07     5126.01     95.60 o 
  -2   1   4     9335.38     9503.12    236.49 o 
  -1   1   4     2741.41     2878.57    125.38 o 
   0   1   4      142.59      278.86     97.89 o 
   1   1   4     4611.37     4558.78    178.02 o 
   2   1   4     5733.80     6304.75    523.07 o 
   3   1   4      997.87     1070.53    187.91 o 
   4   1   4    17417.24    15966.16   1463.03 o 
   5   1   4       97.00      341.92    156.43 o 
   6   1   4    15717.63    16778.72    728.16 o 
   7   1   4     1720.98     1927.32    185.71 o 
   8   1   4     8150.82     8972.36    395.54 o 
  -9   2   4      206.98      438.21    135.56 o 
  -8   2   4     7054.49     6948.43    456.49 o 
  -7   2   4      654.55      560.93    111.96 o 
  -6   2   4    14309.33    13930.30    267.32 o 
  -5   2   4     4416.88     4062.87    158.12 o 
  -4   2   4    29180.30    26467.58   1154.40 o 
  -3   2   4     3038.22     2902.24    146.40 o 
  -2   2   4    16349.44    16372.33    387.80 o 
  -1   2   4      803.51      898.06    101.34 o 
   0   2   4      148.96      267.68    103.93 o 
   1   2   4     2803.63     3015.52    215.41 o 
   2   2   4     8212.44    10879.23    414.11 o 
   3   2   4      498.58      750.65    316.66 o 
   4   2   4    11714.31    12873.73    452.62 o 
   5   2   4      283.84      403.53    181.41 o 
   6   2   4    16494.62    17420.29   2640.96 o 
   7   2   4     3236.34     3822.30    603.27 o 
   8   2   4     7143.61     8265.69    877.86 o 
  -9   3   4      130.89      331.74    163.09 o 
  -8   3   4     6254.53     5960.83    750.49 o 
  -7   3   4     3362.21     3444.57    168.94 o 
  -6   3   4     9316.69     9196.88    614.47 o 
  -5   3   4     6681.08     6378.33    174.32 o 
  -4   3   4    19980.03    19805.11    785.12 o 
  -3   3   4     1519.95     1698.03    124.27 o 
  -2   3   4    22312.64    22936.66    913.69 o 
  -1   3   4      147.67      350.17    124.42 o 
   0   3   4      129.41      164.34    136.11 o 
   1   3   4      300.55      320.01    217.53 o 
   2   3   4    11236.97    13596.33    401.10 o 
   3   3   4      923.71     1066.49    316.80 o 
   5   3   4     2528.04     2082.96    391.33 o 
   6   3   4    11533.91    11646.75   1629.20 o 
   7   3   4     1380.59     1197.74    368.40 o 
   8   3   4     5042.15     5775.16    453.12 o 
  -9   4   4      276.94      492.25    147.36 o 
  -8   4   4     4949.32     5210.55    401.82 o 
  -7   4   4     5765.46     5780.89    647.52 o 
  -6   4   4     7778.60     7568.36    642.50 o 
  -5   4   4     7023.50     6690.16    319.46 o 
  -4   4   4    11229.35    10755.99    512.68 o 
  -3   4   4      859.91     1041.27    106.43 o 
  -2   4   4    12388.99    12671.46    390.54 o 
  -1   4   4     4256.04     4359.68    292.03 o 
   0   4   4      789.60      869.92    146.91 o 
   1   4   4       99.95      124.63    178.08 o 
   2   4   4     4328.72     4535.34    280.91 o 
   3   4   4     4492.39     5130.86    305.77 o 
   4   4   4    15594.25    16155.19    355.67 o 
   5   4   4     6012.80     6027.03    244.21 o 
   6   4   4     9957.90     8746.70    301.43 o 
   7   4   4      713.78      961.45    206.78 o 
   8   4   4     3114.62     2936.68    240.47 o 
  -9   5   4     1627.37     1437.14    334.20 o 
  -8   5   4     3700.14     3605.40    317.94 o 
  -7   5   4     3568.48     3603.33    463.23 o 
  -6   5   4     8178.29     7609.33    861.37 o 
  -5   5   4     5995.77     5582.11    525.94 o 
  -4   5   4     5453.74     5256.25    326.77 o 
  -3   5   4     4230.04     4373.07    166.21 o 
  -2   5   4     5527.71     5989.26    157.77 o 
  -1   5   4     2037.94     2077.74    180.58 o 
   0   5   4     3048.81     3437.89    197.92 o 
   1   5   4       11.79      178.66    231.90 o 
   2   5   4     3141.79     2950.88    196.14 o 
   3   5   4     5601.44     5240.10    676.43 o 
   4   5   4    16804.45    15839.38    275.13 o 
   5   5   4     5957.38     6026.35    313.09 o 
   6   5   4     5257.48     5241.60    310.04 o 
   7   5   4     3255.07     3306.79    194.24 o 
   8   5   4     1620.54     1367.72    244.10 o 
  -8   6   4     2202.86     2152.15    219.39 o 
  -7   6   4     2191.10     2092.63    183.82 o 
  -6   6   4     5193.89     5361.17    355.99 o 
  -5   6   4     5049.23     5003.31    254.33 o 
  -4   6   4     5115.68     5271.26    269.95 o 
  -3   6   4    10424.59    11553.93    978.53 o 
  -2   6   4     3407.02     3406.74    312.25 o 
  -1   6   4     2685.89     2809.22    158.63 o 
   0   6   4      837.92      805.85    327.94 o 
   1   6   4      831.79     1027.49    212.93 o 
   2   6   4     2357.34     2574.53    435.95 o 
   3   6   4     5583.37     4950.80    218.72 o 
   4   6   4     8386.95     8052.85    310.65 o 
   5   6   4     5250.12     4932.62    228.21 o 
   6   6   4     3499.22     3466.88    168.51 o 
   7   6   4     4118.46     3537.77    241.61 o 
  -8   7   4      920.82      930.77    232.97 o 
  -7   7   4     2413.50     2487.90    227.60 o 
  -6   7   4     4191.53     3969.60    366.59 o 
  -5   7   4     4398.48     4403.16    132.41 o 
  -4   7   4     2027.83     2219.42    142.00 o 
  -3   7   4    11086.34    11453.47    996.21 o 
  -2   7   4     3366.27     3801.34    636.37 o 
  -1   7   4     2896.35     3301.54    274.58 o 
   0   7   4      240.12      395.52    182.37 o 
   1   7   4     1373.94     1241.05    214.91 o 
   2   7   4      415.42      354.38    196.75 o 
   3   7   4     4203.95     3830.66    206.38 o 
   4   7   4     2846.91     2632.26    180.20 o 
   5   7   4     6177.44     5818.75    313.64 o 
   6   7   4     2322.34     2623.99    348.76 o 
   7   7   4     4206.74     3391.64    243.20 o 
  -7   8   4     4970.80     4722.01    159.61 o 
  -6   8   4     1083.72     1153.42    153.45 o 
  -5   8   4     4471.51     4863.64    517.48 o 
  -4   8   4     4522.05     5004.91    423.58 o 
  -3   8   4     4686.83     5491.77    800.82 o 
  -2   8   4      708.55     1145.58    146.40 o 
  -1   8   4     2704.85     3526.78    226.56 o 
   0   8   4      976.57     1029.90    269.28 o 
   1   8   4       26.58       37.78    165.49 o 
   2   8   4      454.67      693.42    184.59 o 
   3   8   4     5922.12     4783.12    210.35 o 
   4   8   4       88.81       60.44    207.51 o 
   5   8   4     6727.98     5978.62    237.97 o 
   6   8   4     1634.25     1574.34    268.67 o 
  -6   9   4      788.03      730.88    142.32 o 
  -5   9   4     6525.90     7718.83   1259.33 o 
  -4   9   4     2084.46     2506.75    481.70 o 
  -3   9   4     3861.25     4540.37    657.36 o 
  -2   9   4       96.86      103.08    153.16 o 
  -1   9   4      950.00     1138.11    228.83 o 
   0   9   4      524.58      601.18    176.84 o 
   1   9   4       31.91      130.29    175.92 o 
   2   9   4      207.09       69.70    271.15 o 
   3   9   4     4336.15     3915.47    248.41 o 
   4   9   4       24.07      464.05    558.02 o 
   5   9   4     5201.19     4509.01    320.96 o 
   6   9   4      621.96      667.40    236.87 o 
  -5  10   4     6864.64     7490.81   1375.90 o 
  -4  10   4      178.90      227.77    319.82 o 
  -3  10   4     2823.39     3917.52    520.16 o 
  -2  10   4       91.01      302.85    158.14 o 
  -1  10   4      423.22      780.18    186.29 o 
   0  10   4       16.36      339.21    215.83 o 
   1  10   4      146.21      188.39    265.17 o 
   2  10   4        3.46      216.80    219.57 o 
   3  10   4     2329.87     2257.81    209.75 o 
   4  10   4      226.76      216.31    175.49 o 
   5  10   4     3722.78     3189.65    336.01 o 
  -4  11   4       19.12      154.88    168.53 o 
  -3  11   4     4033.74     4317.17    685.39 o 
  -2  11   4       47.60       83.50    167.40 o 
  -1  11   4       30.22      251.49    159.66 o 
   0  11   4      244.63      286.14    330.13 o 
   1  11   4      278.47      -34.18    229.94 o 
   2  11   4       67.37       82.87    318.36 o 
   3  11   4     1075.36      932.12    173.57 o 
  -2  12   4        4.00      139.27    149.40 o 
  -1  12   4      261.91      342.99    149.91 o 
   0  12   4       32.83       97.97    166.05 o 
   1  12   4      797.04     1019.72    202.11 o 
  -9   0   5       17.58        1.74    260.51 o 
  -7   0   5       41.67      345.72    153.64 o 
  -5   0   5     5331.03     5249.70    357.98 o 
  -3   0   5    61702.04    58434.69   1584.45 o 
  -1   0   5   140697.73   135261.42    463.15 o 
   1   0   5    14812.13    14653.84   1629.00 o 
   3   0   5     3593.34     3679.16    344.15 o 
   5   0   5     1792.30     2069.83    220.93 o 
   7   0   5      392.66      543.40    230.03 o 
  -9   1   5      232.27      425.62    149.39 o 
  -8   1   5      281.33      282.60    173.03 o 
  -7   1   5      323.54      477.27     89.83 o 
  -6   1   5      408.33      466.23     84.71 o 
  -5   1   5     8737.53     8295.04    305.77 o 
  -4   1   5     5837.51     5957.56    267.07 o 
  -3   1   5    43613.88    42340.33    581.51 o 
  -2   1   5      896.01      947.17     89.67 o 
  -1   1   5    82258.08    78468.64   4789.04 o 
   0   1   5      546.61      543.87     96.80 o 
   1   1   5    36571.88    35726.93    689.96 o 
   2   1   5      157.13      258.61    198.13 o 
   3   1   5     5687.86     5479.90    196.97 o 
   4   1   5       98.59      157.53    179.40 o 
   5   1   5      446.93      459.15    148.37 o 
   6   1   5       61.84      125.85    141.26 o 
   7   1   5      621.16      913.07    158.56 o 
   8   1   5       12.89      143.38    170.68 o 
  -9   2   5      563.50      670.06    186.89 o 
  -8   2   5      339.42      396.67    125.40 o 
  -7   2   5      409.60      569.67    138.01 o 
  -6   2   5        7.94       47.06     93.68 o 
  -5   2   5    12641.98    11974.75    425.46 o 
  -4   2   5     5379.92     4937.19    252.06 o 
  -3   2   5    35060.70    32327.14    630.78 o 
  -2   2   5     3909.27     4248.14     98.25 o 
  -1   2   5    44618.34    45760.89   1910.01 o 
   0   2   5     3277.20     3105.97    143.72 o 
   1   2   5    41203.88    40719.43   1992.62 o 
   2   2   5      961.55     1527.64    316.35 o 
   3   2   5    13116.95    13950.78    384.15 o 
   4   2   5      125.27       75.09    227.61 o 
   5   2   5       37.38       35.67    139.76 o 
   6   2   5        8.15       33.36    164.24 o 
   7   2   5     1528.65     1932.63    180.40 o 
   8   2   5       10.84      -56.30    191.07 o 
  -9   3   5      905.49      925.04    141.85 o 
  -8   3   5        0.02      120.45    124.62 o 
  -7   3   5      703.09      809.74    117.22 o 
  -6   3   5       25.97       49.97    132.42 o 
  -5   3   5    14418.87    13313.47    616.07 o 
  -4   3   5     2584.96     2448.52    158.23 o 
  -3   3   5    18944.14    18739.99    751.97 o 
  -2   3   5    15467.72    16013.73    591.54 o 
  -1   3   5    36526.68    36953.58   1186.52 o 
   0   3   5    12944.63    13212.61    709.20 o 
   1   3   5    35426.89    37286.68   3165.15 o 
   2   3   5      219.16      638.81    344.36 o 
   3   3   5    16200.71    17365.66    381.84 o 
   4   3   5      226.78      233.47    288.08 o 
   5   3   5      754.19      781.96    302.18 o 
   6   3   5       58.77      106.04    313.79 o 
   7   3   5     1116.55     1158.93    181.91 o 
   8   3   5       41.99      282.62    227.69 o 
  -9   4   5      112.88      368.40    174.84 o 
  -8   4   5      103.42      155.87    138.60 o 
  -7   4   5     1024.43     1111.03    140.65 o 
  -6   4   5      392.82      526.95    110.85 o 
  -5   4   5     7367.54     7064.17    332.73 o 
  -4   4   5     2177.33     2104.01    256.30 o 
  -3   4   5    20387.40    20298.96   1130.82 o 
  -2   4   5    18101.23    18155.31    599.50 o 
  -1   4   5    14667.33    14277.23    343.30 o 
   0   4   5    18594.04    20587.66   1046.44 o 
   1   4   5    32114.79    35587.68   4246.84 o 
   2   4   5     1196.22     1454.01    238.52 o 
   3   4   5     8205.61     8327.16    322.31 o 
   4   4   5      233.61      316.61    199.65 o 
   5   4   5      391.85      723.40    210.58 o 
   6   4   5      162.13      311.00    167.20 o 
   7   4   5     3493.76     3232.74    187.60 o 
   8   4   5      367.74      539.39    236.75 o 
  -9   5   5       49.87      325.38    209.85 o 
  -8   5   5       71.39       82.88    171.17 o 
  -7   5   5     1381.91     1396.56    129.10 o 
  -6   5   5     1336.19     1241.20    129.92 o 
  -5   5   5     3179.79     3406.48    236.95 o 
  -4   5   5     5774.73     6162.07    168.79 o 
  -3   5   5    10463.91    10013.15    138.23 o 
  -2   5   5     9941.51    10121.18    187.30 o 
  -1   5   5    22361.74    20903.31   1142.09 o 
   0   5   5    13897.37    14637.64    882.70 o 
   1   5   5    15238.23    17184.00    983.55 o 
   2   5   5     6031.26     5937.79    294.26 o 
   3   5   5     4067.94     3854.35    217.36 o 
   4   5   5     2090.35     2113.15    290.99 o 
   5   5   5      433.79      590.17    275.53 o 
   6   5   5      204.18      299.25    175.91 o 
   7   5   5     1436.54     1177.02    224.29 o 
  -8   6   5       23.13      228.82    170.22 o 
  -7   6   5      495.56      650.50    156.63 o 
  -6   6   5     2637.77     2623.98    178.03 o 
  -5   6   5     1530.87     1408.67    111.17 o 
  -4   6   5     8535.64     9080.30    420.48 o 
  -3   6   5     8516.27     8095.35    502.79 o 
  -2   6   5     7187.98     7408.20    364.48 o 
  -1   6   5    15542.12    16389.81    635.71 o 
   0   6   5    11349.45    13674.78    641.75 o 
   1   6   5     8797.94     9458.51    306.18 o 
   2   6   5    14048.95    12927.65    849.66 o 
   3   6   5     1654.53     1618.35    284.48 o 
   4   6   5     1467.16     1020.80    286.27 o 
   5   6   5      169.81      130.63    284.78 o 
   6   6   5      852.52      931.11    183.46 o 
   7   6   5      505.35      766.39    193.47 o 
  -8   7   5        2.03     -130.38    189.66 o 
  -7   7   5      280.88      362.97    165.91 o 
  -6   7   5     2006.55     1939.92    277.30 o 
  -5   7   5     1509.84     1608.99    208.25 o 
  -4   7   5     9430.53    10082.90    966.18 o 
  -3   7   5     4979.67     5068.99    601.43 o 
  -2   7   5     6700.90     6979.25    655.62 o 
  -1   7   5     5463.79     6308.05    364.56 o 
   0   7   5    11177.42    12365.93    774.92 o 
   1   7   5     6658.16     7324.69    355.67 o 
   2   7   5    14008.82    13414.66    715.37 o 
   3   7   5     1262.80     1329.30    182.45 o 
   4   7   5     1402.86     1178.68    283.56 o 
   5   7   5       13.75     -125.60    205.20 o 
   6   7   5      962.36      798.74    217.04 o 
   7   7   5      218.28      313.05    191.24 o 
  -7   8   5       94.73      -21.90    145.24 o 
  -6   8   5     3181.98     3191.39    460.07 o 
  -5   8   5     1222.00     1568.07    266.27 o 
  -4   8   5     3177.82     3470.87    493.67 o 
  -3   8   5     4083.28     4584.85    797.68 o 
  -2   8   5    11286.56    13132.85   1888.62 o 
  -1   8   5     2634.45     3108.13    677.31 o 
   0   8   5    11452.31    12668.99   1148.53 o 
   1   8   5     2007.40     2112.29    280.66 o 
   2   8   5     9765.28     9307.57    706.66 o 
   3   8   5      689.48      749.26    171.46 o 
   4   8   5      638.14      857.75    202.38 o 
   5   8   5       57.06       51.03    295.47 o 
   6   8   5      187.50     -243.53    312.96 o 
  -6   9   5      467.60      560.10    254.10 o 
  -5   9   5      244.44      398.83    181.54 o 
  -4   9   5     3774.15     3927.18    534.12 o 
  -3   9   5     2503.50     2650.70    301.95 o 
  -2   9   5    14937.78    16446.91   2960.22 o 
  -1   9   5     1787.00     2440.28    190.92 o 
   0   9   5    11811.18    12829.69   1005.76 o 
   1   9   5      405.84      618.92    177.48 o 
   2   9   5     2820.46     2633.87    561.98 o 
   3   9   5       14.15       56.63    176.87 o 
   4   9   5      662.50      751.29    186.23 o 
   5   9   5        1.93     -261.16    307.13 o 
  -5  10   5        6.65      249.26    173.06 o 
  -4  10   5     3623.25     4097.66    442.13 o 
  -3  10   5      549.24      773.17    181.65 o 
  -2  10   5    12156.64    15251.83   2307.20 o 
  -1  10   5      978.40     1286.44    163.88 o 
   0  10   5     9389.21    11353.58   1244.76 o 
   1  10   5       26.64      249.47    268.31 o 
   2  10   5     2081.89     2241.95    727.34 o 
   3  10   5       43.33      -15.01    149.34 o 
   4  10   5      348.99      173.54    218.95 o 
  -4  11   5     4170.97     4849.72    837.70 o 
  -3  11   5        4.16      -47.56    170.99 o 
  -2  11   5     7646.53     9361.90   1668.66 o 
  -1  11   5      415.65      544.84    165.66 o 
   0  11   5     5452.57     5534.36   1010.92 o 
   1  11   5       22.90       80.31    191.60 o 
   2  11   5     2498.38     2491.60    495.00 o 
   3  11   5       24.39        5.74    209.23 o 
  -1  12   5       71.83      263.14    170.73 o 
   0  12   5     4320.25     3974.86    766.22 o 
   1  12   5        3.42      133.12    382.66 o 
  -8   0   6     2797.36     2926.54    179.33 o 
  -6   0   6    20553.55    19680.94    454.86 o 
  -4   0   6     1332.79     1334.49    244.73 o 
  -2   0   6     1843.26     1777.66    111.26 o 
   0   0   6    35696.02    40806.86    308.89 o 
   2   0   6    30949.63    30960.23    472.15 o 
   4   0   6    36828.33    35238.77   2304.61 o 
   6   0   6     7082.88     7421.11    230.95 o 
   8   0   6      913.46      991.76    252.21 o 
  -9   1   6       12.93       41.39    153.51 o 
  -8   1   6     6273.53     5970.08    470.84 o 
  -7   1   6        8.13       31.72     90.39 o 
  -6   1   6     6794.60     6690.16    109.02 o 
  -5   1   6      199.43      189.31     88.87 o 
  -4   1   6     4159.26     4019.98    154.52 o 
  -3   1   6     2730.16     2649.90    110.60 o 
  -2   1   6     1381.69     1449.06     87.56 o 
  -1   1   6     1265.54     1417.30    124.00 o 
   0   1   6    23914.45    23205.96    986.42 o 
   1   1   6     6372.73     6477.23    272.09 o 
   2   1   6    46146.88    46688.69   3059.82 o 
   3   1   6       52.27      105.27    174.21 o 
   4   1   6    28144.23    29168.88   2095.82 o 
   5   1   6       29.31      197.77    144.00 o 
   6   1   6     7268.66     7825.24    174.12 o 
   7   1   6      282.90      440.24    163.03 o 
   8   1   6     1711.17     1836.35    185.80 o 
  -9   2   6      254.18      344.72    119.85 o 
  -8   2   6     6085.63     6439.11    557.65 o 
  -7   2   6       20.62      103.20    101.02 o 
  -6   2   6     4481.51     4475.02    156.85 o 
  -5   2   6      284.13      379.87     90.52 o 
  -4   2   6     3355.12     3289.35    167.20 o 
  -3   2   6     3665.06     3558.32    154.89 o 
  -2   2   6      296.26      388.82     83.99 o 
  -1   2   6     1438.86     1376.66     91.20 o 
   0   2   6    29661.44    29348.24   1118.51 o 
   1   2   6     8833.00     9095.52    283.63 o 
   2   2   6    36595.90    39876.97    481.64 o 
   3   2   6     2550.45     2900.56    345.77 o 
   4   2   6    19824.55    20884.41    398.79 o 
   5   2   6      161.40      204.08    193.33 o 
   6   2   6     8433.62     8256.50    306.16 o 
   7   2   6      348.50      446.59    158.41 o 
   8   2   6     2604.70     2834.28    236.46 o 
  -9   3   6      359.46      449.80    172.33 o 
  -8   3   6     7332.72     7149.91    208.10 o 
  -7   3   6      679.85      645.05    116.53 o 
  -6   3   6     3460.85     3226.52    148.23 o 
  -5   3   6     1461.85     1420.57    131.53 o 
  -4   3   6     1921.94     1995.17     87.83 o 
  -3   3   6      706.67      731.30     93.16 o 
  -2   3   6      481.16      512.62     82.90 o 
  -1   3   6     2016.86     1942.85    100.01 o 
   0   3   6    22486.19    20754.24    540.20 o 
   1   3   6     6499.19     6581.43    397.76 o 
   2   3   6    28468.60    32363.12    455.20 o 
   3   3   6     7852.66     9066.17    354.59 o 
   4   3   6    13448.71    13206.35    346.18 o 
   5   3   6      987.06     1187.21    210.00 o 
   6   3   6     9112.94     8489.12    198.73 o 
   7   3   6      429.01      596.04    217.78 o 
   8   3   6     2589.68     2109.83    362.38 o 
  -9   4   6      726.92      635.37    181.17 o 
  -8   4   6     6355.69     6308.13    627.07 o 
  -7   4   6     2646.93     2730.64    286.43 o 
  -6   4   6     5742.55     5476.02    346.98 o 
  -5   4   6     1588.08     1545.35    115.58 o 
  -4   4   6       84.08      106.95     96.82 o 
  -3   4   6       27.05      135.83    126.51 o 
  -2   4   6     3859.65     3874.26    243.34 o 
  -1   4   6     3786.66     3617.45    153.01 o 
   0   4   6     5841.94     6095.76    409.74 o 
   1   4   6     3147.33     3395.37    337.83 o 
   2   4   6    12383.93    13549.55    313.23 o 
   3   4   6    12564.93    13607.72    349.43 o 
   4   4   6    19982.69    19045.44    291.94 o 
   5   4   6     2902.46     2797.78    216.68 o 
   6   4   6     9539.57     9028.16    198.90 o 
   7   4   6      768.43      680.80    179.38 o 
   8   4   6      588.81      454.64    231.80 o 
  -8   5   6     4771.44     4773.06    292.32 o 
  -7   5   6     3730.90     4486.36    697.89 o 
  -6   5   6     6113.09     5329.42    446.21 o 
  -5   5   6     1490.25     1664.53    107.52 o 
  -4   5   6       52.43      258.36    114.98 o 
  -3   5   6      646.35      594.83    110.68 o 
  -2   5   6     4309.70     4053.29    113.94 o 
  -1   5   6     1863.40     1872.62    186.08 o 
   0   5   6     1851.84     2268.84    239.78 o 
   1   5   6     3546.68     3810.21    300.25 o 
   2   5   6     8719.01     8503.05    823.31 o 
   3   5   6     9209.11     8940.47    323.81 o 
   4   5   6    16231.61    14376.83    259.80 o 
   5   5   6     9065.93     8448.93    313.37 o 
   6   5   6     6567.05     6051.54    463.34 o 
   7   5   6     1007.25      632.42    230.97 o 
  -8   6   6     2075.70     2087.30    203.70 o 
  -7   6   6     3661.47     3590.59    131.62 o 
  -6   6   6     3782.67     3946.57    364.77 o 
  -5   6   6      938.33     1085.66    127.61 o 
  -4   6   6      151.65       62.04    143.14 o 
  -3   6   6       31.67       35.72    119.64 o 
  -2   6   6     2062.79     2349.94    307.04 o 
  -1   6   6     2415.72     2389.36    145.26 o 
   0   6   6     2872.87     3249.48    287.97 o 
   1   6   6     8149.71     9093.76    186.19 o 
   2   6   6     6388.65     6414.75    414.33 o 
   3   6   6     6426.75     6559.38    314.99 o 
   4   6   6     8945.05     7902.33    310.52 o 
   5   6   6     7291.96     7395.06    315.94 o 
   6   6   6     3029.67     1929.14    228.07 o 
   7   6   6     2857.50     2040.18    199.56 o 
  -8   7   6     1469.15     1079.22    149.25 o 
  -7   7   6     2957.86     3042.94    372.31 o 
  -6   7   6      122.55      156.90    136.28 o 
  -5   7   6     1031.14     1502.73    372.89 o 
  -4   7   6     1269.41     1201.01    176.99 o 
  -3   7   6        4.11        2.20    131.52 o 
  -2   7   6      102.52      384.95    155.22 o 
  -1   7   6     3058.98     3622.78    297.64 o 
   0   7   6     3101.68     3411.49    232.41 o 
   1   7   6     7672.80     7503.67    466.12 o 
   2   7   6     8353.97     7608.64    726.56 o 
   3   7   6     7091.63     6339.71    231.74 o 
   4   7   6     2159.45     2068.94    284.89 o 
   5   7   6     6656.32     4962.18    312.55 o 
   6   7   6     1270.04      859.98    311.56 o 
  -7   8   6     2569.72     2876.50    662.24 o 
  -6   8   6      140.40      321.07    154.25 o 
  -5   8   6      903.70     1240.90    193.77 o 
  -4   8   6      875.42      742.02    150.81 o 
  -3   8   6       27.88       66.84    159.75 o 
  -2   8   6      162.94      350.47    125.69 o 
  -1   8   6     1205.03     1788.39    176.71 o 
   0   8   6     4658.56     5656.71    427.22 o 
   1   8   6     7361.54     7170.93    944.64 o 
   2   8   6     4294.28     4542.08    427.44 o 
   3   8   6     8973.05     8235.86    414.36 o 
   4   8   6      478.72      280.81    202.15 o 
   5   8   6     5985.85     5384.97    308.75 o 
   6   8   6      480.16       76.45    317.09 o 
  -6   9   6      212.20      366.88    152.33 o 
  -5   9   6     2318.21     2528.24    403.18 o 
  -4   9   6      408.29      682.20    174.81 o 
  -3   9   6      174.73      388.21    198.11 o 
  -2   9   6       14.49      -53.53    154.31 o 
  -1   9   6     1889.00     2188.17    182.54 o 
   0   9   6     1999.47     2672.29    205.59 o 
   1   9   6     5200.53     5054.07   1861.21 o 
   2   9   6     1584.51     1820.37    371.25 o 
   3   9   6     8330.84     8229.66    711.73 o 
   4   9   6      317.11      -32.04    218.46 o 
   5   9   6     5703.81     4156.46    315.53 o 
  -5  10   6     1603.45     1719.97    179.52 o 
  -4  10   6        1.23      190.53    132.66 o 
  -3  10   6        8.52      -29.96    178.04 o 
  -2  10   6       43.91      186.84    160.03 o 
  -1  10   6     1713.91     2193.79    299.46 o 
   0  10   6       44.85      323.22    193.14 o 
   1  10   6     5426.90     6417.53    861.50 o 
   2  10   6      367.44      559.97    191.60 o 
   3  10   6     7390.02     7246.31    561.48 o 
   4  10   6      458.77     1480.31    310.52 o 
  -4  11   6       18.29      118.04    192.70 o 
  -3  11   6       86.34      206.17    174.73 o 
  -2  11   6       60.71       56.06    196.09 o 
  -1  11   6      995.76     1166.39    173.24 o 
   0  11   6        3.48      258.95    162.26 o 
   1  11   6     6457.80     7363.03   1133.01 o 
   2  11   6        1.83      -84.44    163.20 o 
   3  11   6     4119.80     4104.21    371.60 o 
  -9   0   7     1749.17     1892.59    157.71 o 
  -7   0   7    11575.75    11727.10    476.35 o 
  -5   0   7    12546.04    12676.47    175.82 o 
  -3   0   7    36324.13    35412.92    224.91 o 
  -1   0   7    34619.01    32222.73    215.83 o 
   1   0   7     7456.03     7454.21    834.13 o 
   3   0   7     5851.07     5444.36    300.08 o 
   5   0   7     8020.22     7939.40    659.21 o 
   7   0   7     5617.80     6125.03    293.91 o 
  -9   1   7     2382.33     2163.30    138.58 o 
  -8   1   7      108.33      238.39    121.48 o 
  -7   1   7     9873.29     9427.37    629.19 o 
  -6   1   7      611.32      699.99     88.75 o 
  -5   1   7    13897.15    12889.63    306.65 o 
  -4   1   7      856.13      830.50     89.17 o 
  -3   1   7    27810.34    27282.37    224.80 o 
  -2   1   7      351.19      394.68     96.69 o 
  -1   1   7    38628.25    38259.77   1289.39 o 
   0   1   7        8.86       23.93     82.20 o 
   1   1   7     6022.43     6351.60    269.78 o 
   2   1   7     1669.08     1970.59    194.69 o 
   3   1   7     3990.35     4086.90    221.86 o 
   4   1   7      464.06      508.42    193.99 o 
   5   1   7     8158.23     8158.17    227.18 o 
   6   1   7     1180.84     1348.59    162.36 o 
   7   1   7     6555.54     7245.78    355.35 o 
   8   1   7       30.96      101.87    192.99 o 
  -9   2   7     1233.71     1213.04    158.54 o 
  -8   2   7      406.76      486.29    131.95 o 
  -7   2   7     5429.79     5616.57    377.17 o 
  -6   2   7      582.23      681.90     95.17 o 
  -5   2   7    23136.09    21545.01    340.86 o 
  -4   2   7      848.83      858.08     87.69 o 
  -3   2   7    32738.41    31783.03   1050.42 o 
  -2   2   7     1844.88     1867.46    172.39 o 
  -1   2   7    13917.35    13531.74    559.58 o 
   0   2   7     2696.92     2729.44    113.83 o 
   1   2   7     4261.31     4250.67    128.74 o 
   2   2   7     1015.54      987.30    211.00 o 
   3   2   7      504.50      479.19    295.68 o 
   4   2   7     1619.86     1907.58    323.67 o 
   5   2   7     8231.23     8912.67    351.33 o 
   6   2   7     2053.71     2073.38    176.83 o 
   7   2   7     7385.47     7439.33    425.37 o 
   8   2   7       56.62       74.65    231.39 o 
  -9   3   7      407.15      435.54    164.82 o 
  -8   3   7     1432.20     1606.55    167.53 o 
  -7   3   7     4687.03     4843.18    482.65 o 
  -6   3   7      863.49      916.93    111.92 o 
  -5   3   7    22251.27    21186.37    426.43 o 
  -4   3   7     1376.89     1460.64     85.18 o 
  -3   3   7    36179.52    35246.50    849.85 o 
  -2   3   7     8474.49     8461.76    305.26 o 
  -1   3   7     5310.21     5258.89    122.26 o 
   0   3   7     5100.70     5096.79    190.61 o 
   1   3   7     2556.03     2833.60    165.52 o 
   2   3   7       17.09     -138.04    213.97 o 
   3   3   7      598.08      758.54    310.34 o 
   4   3   7     2570.09     3033.99    301.43 o 
   5   3   7     3151.74     3477.53    312.28 o 
   6   3   7      552.16      855.60    253.06 o 
   7   3   7     7617.88     7167.09    245.79 o 
  -9   4   7      189.83      289.98    247.04 o 
  -8   4   7     2066.84     2051.66    157.84 o 
  -7   4   7     4238.86     3721.88    569.19 o 
  -6   4   7     2084.24     2202.66    331.44 o 
  -5   4   7    21903.66    21444.39   1181.51 o 
  -4   4   7     2744.03     2684.76    175.96 o 
  -3   4   7    15153.96    14851.00    723.46 o 
  -2   4   7    12098.10    11986.92    221.49 o 
  -1   4   7     9163.72     9016.74    145.26 o 
   0   4   7     6251.42     6391.39    469.18 o 
   1   4   7      123.70      333.87    207.20 o 
   2   4   7     1052.91     1366.68    330.31 o 
   3   4   7      184.58      439.62    313.54 o 
   4   4   7     1301.31     1109.13    202.98 o 
   5   4   7     4614.54     4238.36    223.74 o 
   6   4   7      437.13      317.36    167.67 o 
   7   4   7     4341.60     3426.89    170.04 o 
  -8   5   7      948.77      996.13    200.78 o 
  -7   5   7     4551.40     4701.22    391.57 o 
  -6   5   7     5336.58     5029.21    367.46 o 
  -5   5   7    10164.98    10417.56    553.76 o 
  -4   5   7     7392.11     7255.03    263.68 o 
  -3   5   7    12077.77    11150.91    165.09 o 
  -2   5   7     7423.47     6918.34    201.26 o 
  -1   5   7     8641.75     8293.62    247.48 o 
   0   5   7     2123.36     2447.93    174.95 o 
   1   5   7      120.23       66.32    162.75 o 
   2   5   7      183.21      506.16    325.05 o 
   3   5   7      540.40      334.98    290.99 o 
   4   5   7      909.78      726.76    283.13 o 
   5   5   7     1213.44     1040.65    291.10 o 
   6   5   7     2006.73     1899.45    308.62 o 
   7   5   7     2813.08     2577.38    531.54 o 
  -8   6   7      284.48      486.73    171.36 o 
  -7   6   7     2575.26     2890.74    378.27 o 
  -6   6   7     6776.65     6686.00    510.05 o 
  -5   6   7     6011.27     6217.99    533.44 o 
  -4   6   7    15813.73    15397.29   1033.69 o 
  -3   6   7     7665.56     7285.21    500.53 o 
  -2   6   7     5380.39     5796.70    385.55 o 
  -1   6   7     6530.76     7187.41    174.34 o 
   0   6   7      513.78      669.10    132.47 o 
   1   6   7       78.97      258.11    166.68 o 
   2   6   7      473.10      602.40    197.81 o 
   3   6   7      670.80      921.19    289.30 o 
   4   6   7      235.81      209.96    278.76 o 
   5   6   7      915.15      896.93    291.79 o 
   6   6   7     3240.89     2597.23    230.11 o 
   7   6   7     1648.96     1324.13    197.74 o 
  -7   7   7      932.39     1307.90    269.29 o 
  -6   7   7     6769.00     6537.19    560.86 o 
  -5   7   7     3231.66     3577.43    196.10 o 
  -4   7   7    15807.68    15788.00   1385.01 o 
  -3   7   7     3210.12     3563.51    323.73 o 
  -2   7   7     5553.81     6189.26    505.89 o 
  -1   7   7     3800.65     4213.81    197.17 o 
   0   7   7      509.65      824.17    202.23 o 
   1   7   7      410.21      476.06    153.29 o 
   2   7   7      458.56      518.98    187.51 o 
   3   7   7      232.68      486.70    275.44 o 
   4   7   7      282.31      424.08    209.90 o 
   5   7   7     1668.82     1621.47    204.62 o 
   6   7   7     3449.32     2444.00    319.20 o 
  -7   8   7      347.73      306.59    162.94 o 
  -6   8   7     3312.57     3557.47    368.49 o 
  -5   8   7     1629.67     1636.80    187.86 o 
  -4   8   7     9873.67     9573.88   1753.27 o 
  -3   8   7     2077.37     2407.55    448.37 o 
  -2   8   7     6555.07     7780.07    743.49 o 
  -1   8   7      797.99     1006.71    198.59 o 
   0   8   7     3226.56     3825.62    342.96 o 
   1   8   7      751.29      948.02    222.65 o 
   2   8   7       20.31     -102.14    184.61 o 
   3   8   7       58.94      241.89    198.74 o 
   4   8   7      785.45      806.91    300.88 o 
   5   8   7     1745.01     1267.39    302.79 o 
  -6   9   7     3671.55     4508.61    722.34 o 
  -5   9   7      387.29      622.28    183.08 o 
  -4   9   7     5152.67     5615.43    971.01 o 
  -3   9   7      650.17      895.21    232.54 o 
  -2   9   7     8259.58     9120.62   1230.46 o 
  -1   9   7      757.75     1225.74    184.77 o 
   0   9   7     3520.66     4292.40    246.46 o 
   1   9   7      229.88      378.08    203.52 o 
   2   9   7      120.04      282.16    191.30 o 
   3   9   7      113.78     -160.82    301.84 o 
   4   9   7     1221.21     1099.64    212.85 o 
   5   9   7      818.69      714.54    313.07 o 
  -5  10   7        8.15      129.06    157.10 o 
  -4  10   7     3425.93     4404.90    834.55 o 
  -3  10   7       40.07       50.73    183.57 o 
  -2  10   7     6377.23     7662.58    964.86 o 
  -1  10   7      748.33     1156.77    229.89 o 
   0  10   7     3879.15     4327.40    463.98 o 
   1  10   7       53.92       74.87    185.87 o 
   2  10   7       69.06      354.52    204.07 o 
   3  10   7      187.37      207.51    240.15 o 
   4  10   7     1220.63     1164.29    219.25 o 
  -3  11   7       28.70       72.98    199.02 o 
  -2  11   7     3538.27     4237.33    834.09 o 
  -1  11   7       76.29       71.88    194.76 o 
   0  11   7     2008.12     2306.22    480.73 o 
   1  11   7        0.36       94.41    235.03 o 
   2  11   7      214.78      266.81    176.68 o 
  -8   0   8     2826.16     2623.74    213.57 o 
  -6   0   8      339.57      574.95    154.36 o 
  -4   0   8     7557.35     7297.12    158.25 o 
  -2   0   8    35052.54    35287.40    781.92 o 
   0   0   8    18574.83    19861.75    352.08 o 
   2   0   8    39207.01    40364.71    461.30 o 
   4   0   8    20821.98    22481.07    479.47 o 
   6   0   8      199.69      439.60    224.01 o 
  -9   1   8      708.53      753.60    144.01 o 
  -8   1   8      763.21     1082.89    128.07 o 
  -7   1   8      211.60      214.07    102.31 o 
  -6   1   8      138.11      226.50     88.14 o 
  -5   1   8      947.14      901.78     93.10 o 
  -4   1   8     7233.55     7208.40    111.54 o 
  -3   1   8       86.46       68.27     87.94 o 
  -2   1   8    20247.43    19618.65    331.94 o 
  -1   1   8       49.24      107.66     95.97 o 
   0   1   8    35560.50    34589.00    394.65 o 
   1   1   8     3008.48     2997.27    142.37 o 
   2   1   8    36288.48    38821.97   1817.27 o 
   3   1   8     1066.20     1309.91    207.74 o 
   4   1   8    13984.61    14379.02    379.63 o 
   5   1   8       22.18      106.89    156.43 o 
   6   1   8      636.18      854.58    188.73 o 
   7   1   8        0.06       19.34    207.81 o 
  -9   2   8      738.37      827.40    201.15 o 
  -8   2   8     1083.33     1211.44    116.85 o 
  -7   2   8      428.56      544.47     87.42 o 
  -6   2   8      286.15      499.35    105.76 o 
  -5   2   8     1397.85     1566.95    103.98 o 
  -4   2   8     4463.32     4629.51    109.93 o 
  -3   2   8       23.14      170.01     75.50 o 
  -2   2   8    18191.86    18426.21    528.97 o 
  -1   2   8       57.57      142.88     98.47 o 
   0   2   8    42435.57    39785.15    653.92 o 
   1   2   8     8136.98     8171.06    237.07 o 
   2   2   8    32212.35    29865.79   1220.04 o 
   3   2   8     3653.19     4372.74    307.13 o 
   4   2   8     6131.71     6950.85    336.28 o 
   5   2   8       89.64       88.88    329.46 o 
   6   2   8      927.84      934.88    213.33 o 
   7   2   8       52.78      329.42    232.82 o 
  -9   3   8      272.71      601.06    167.45 o 
  -8   3   8     1049.06     1121.78    136.27 o 
  -7   3   8        2.83      -10.32    139.45 o 
  -6   3   8        4.88       57.45     91.27 o 
  -5   3   8      297.53      314.71     74.69 o 
  -4   3   8     3134.30     3001.90    110.60 o 
  -3   3   8     2326.57     2451.20     86.23 o 
  -2   3   8    18532.11    18027.69    695.50 o 
  -1   3   8     2110.15     2070.81     94.99 o 
   0   3   8    47307.89    45521.05    847.14 o 
   1   3   8     5973.33     6562.23    393.72 o 
   2   3   8    18075.14    19650.21    365.16 o 
   3   3   8     4218.82     4695.19    321.64 o 
   4   3   8     2828.35     3540.58    332.08 o 
   5   3   8     1550.18     1646.29    310.92 o 
   6   3   8     1428.97     1240.54    216.00 o 
   7   3   8      182.88      293.75    225.44 o 
  -9   4   8      169.16      286.61    175.77 o 
  -8   4   8     1195.64     1427.26    160.13 o 
  -7   4   8      130.59      353.71    124.49 o 
  -6   4   8      211.09      350.71    104.09 o 
  -5   4   8       42.80      -47.53    113.79 o 
  -4   4   8     3810.03     3772.69    216.57 o 
  -3   4   8     7823.12     7747.44    120.89 o 
  -2   4   8    20595.90    20686.77    496.07 o 
  -1   4   8     6049.47     5437.02    213.76 o 
   0   4   8    22113.90    21633.21   1389.61 o 
   1   4   8     6354.96     7122.64    700.80 o 
   2   4   8    14457.68    16344.48    378.18 o 
   3   4   8     3345.49     4028.05    340.21 o 
   4   4   8     4385.25     4490.57    236.35 o 
   5   4   8     3083.99     3346.00    308.08 o 
   6   4   8      582.25      688.52    213.81 o 
   7   4   8       92.96      179.96    187.68 o 
  -8   5   8      736.91      627.68    300.79 o 
  -7   5   8      380.23      621.81    150.35 o 
  -6   5   8      691.39      841.67    112.43 o 
  -5   5   8      171.00      223.74    125.98 o 
  -4   5   8     2910.07     2727.02    108.09 o 
  -3   5   8     5181.14     5077.56    143.95 o 
  -2   5   8    18949.56    17142.58    194.51 o 
  -1   5   8    10121.33     9107.13    236.03 o 
   0   5   8    14303.59    15090.59   1062.05 o 
   1   5   8     7559.57     7205.39    579.61 o 
   2   5   8     6132.42     7727.55    344.42 o 
   3   5   8     6504.78     7339.88    245.02 o 
   4   5   8     5141.09     4708.88    231.19 o 
   5   5   8     1182.08     1511.64    213.16 o 
   6   5   8      436.41      327.40    297.92 o 
   7   5   8       14.23      248.14    239.13 o 
  -8   6   8      495.74      351.47    139.59 o 
  -7   6   8      278.00      347.49    139.11 o 
  -6   6   8      321.82      352.78    131.66 o 
  -5   6   8      236.91      122.04    110.72 o 
  -4   6   8     1953.80     2043.53    126.32 o 
  -3   6   8     3611.01     3903.14    282.11 o 
  -2   6   8    11395.40    10840.73    237.40 o 
  -1   6   8    15005.30    14630.03    913.67 o 
   0   6   8     8211.59     9218.17    457.80 o 
   1   6   8    12103.05    13151.92   1725.44 o 
   2   6   8     4756.88     4990.11    252.48 o 
   3   6   8     3350.12     3359.83    311.20 o 
   4   6   8     2947.93     3394.27    295.74 o 
   5   6   8      705.19      883.06    288.14 o 
   6   6   8      217.33       23.28    219.78 o 
  -7   7   8      394.17      305.11    150.47 o 
  -6   7   8       40.04      214.15    158.32 o 
  -5   7   8      274.56      526.17    124.94 o 
  -4   7   8      896.06      905.81    134.65 o 
  -3   7   8     4076.32     4267.77    462.51 o 
  -2   7   8     1553.06     1621.31    119.91 o 
  -1   7   8    13131.92    14168.96   1187.49 o 
   0   7   8     8039.39     9305.04    224.92 o 
   1   7   8    13489.48    15924.19   1054.36 o 
   2   7   8     4506.65     4830.82    418.95 o 
   3   7   8     3286.66     2974.87    216.68 o 
   4   7   8     1049.06     1418.62    294.11 o 
   5   7   8      558.81      771.36    302.56 o 
   6   7   8      114.41      -24.79    221.69 o 
  -7   8   8      249.33      401.01    155.02 o 
  -6   8   8      711.74      883.40    138.40 o 
  -5   8   8      231.60      408.78    169.92 o 
  -4   8   8      319.10      871.02    519.85 o 
  -3   8   8     3298.26     3251.38    225.12 o 
  -2   8   8      262.16      408.16    125.23 o 
  -1   8   8    12485.49    14822.31    991.76 o 
   0   8   8     3130.65     4151.46    187.18 o 
   1   8   8     9941.81    11274.24    787.57 o 
   2   8   8     3915.57     3791.23    206.06 o 
   3   8   8     4141.27     4219.24    235.40 o 
   4   8   8      495.05      741.81    297.53 o 
   5   8   8     1284.33     1138.46    223.68 o 
  -6   9   8      317.22      463.25    165.17 o 
  -5   9   8      283.70      506.88    181.08 o 
  -4   9   8      265.76      360.39    161.85 o 
  -3   9   8     4867.23     6893.45    882.49 o 
  -2   9   8      131.72      -72.36    150.80 o 
  -1   9   8     8357.31    10775.30   2046.64 o 
   0   9   8      600.85     1036.60    163.54 o 
   1   9   8     5493.23     6805.39    690.59 o 
   2   9   8     1764.51     1912.21    199.08 o 
   3   9   8     6336.73     5831.09    327.33 o 
   4   9   8      369.94      572.10    302.45 o 
  -5  10   8      370.26      389.85    157.59 o 
  -4  10   8      108.51        9.17    167.92 o 
  -3  10   8     3016.00     3890.27    471.54 o 
  -2  10   8      148.68      223.37    187.28 o 
  -1  10   8     5084.64     6166.46    597.42 o 
   0  10   8       17.81      197.54    167.43 o 
   1  10   8     5995.48     7333.02   1106.94 o 
   2  10   8      282.84      486.70    164.82 o 
   3  10   8     5394.46     3690.96    250.58 o 
  -3  11   8      986.57     1079.63    203.94 o 
  -2  11   8      261.60      499.02    199.82 o 
  -1  11   8     3638.08     4411.38    870.61 o 
   0  11   8       16.44      -14.93    199.03 o 
   1  11   8     5343.87     5424.68   1268.07 o 
  -9   0   9     5865.13     5480.30    251.80 o 
  -7   0   9    17561.00    16160.01   1008.10 o 
  -5   0   9    12272.88    11630.54    471.47 o 
  -3   0   9      230.17      331.57    143.90 o 
  -1   0   9      948.25     1295.64    141.06 o 
   1   0   9     3571.01     3274.58    418.66 o 
   3   0   9    18485.97    20893.50    417.64 o 
   5   0   9    15808.03    16391.22    299.07 o 
   7   0   9     5990.49     6218.51    339.18 o 
  -9   1   9     5176.84     5232.28    143.85 o 
  -8   1   9      338.14      326.46    103.40 o 
  -7   1   9    13120.34    12437.11    159.04 o 
  -6   1   9      481.12      508.47     98.72 o 
  -5   1   9     9894.88     9816.11    350.19 o 
  -4   1   9      792.33      842.25     91.83 o 
  -3   1   9     2876.38     2726.55     86.74 o 
  -2   1   9     1523.10     1507.86     99.92 o 
  -1   1   9      122.84       98.36    101.27 o 
   0   1   9       35.67      118.24     94.68 o 
   1   1   9     5167.39     4943.75    339.16 o 
   2   1   9      491.97      517.71    168.01 o 
   3   1   9    14748.40    15383.59    391.74 o 
   4   1   9      251.25      300.15    184.74 o 
   5   1   9    16303.50    16374.50    903.65 o 
   6   1   9     1085.33     1378.96    241.80 o 
   7   1   9     6818.93     6745.03    282.36 o 
  -9   2   9     3125.55     3012.71    350.83 o 
  -8   2   9      860.88     1033.98    149.48 o 
  -7   2   9     7514.86     7650.48    240.79 o 
  -6   2   9     1342.70     1292.59    126.41 o 
  -5   2   9    13920.99    13772.48    354.01 o 
  -4   2   9      512.75      456.93     94.13 o 
  -3   2   9     5798.18     6064.37    100.05 o 
  -2   2   9      353.68      486.36     93.29 o 
  -1   2   9      506.41      630.66    101.63 o 
   0   2   9       54.65       76.27    104.24 o 
   1   2   9     6094.35     6073.84    222.01 o 
   2   2   9      141.14      132.20    207.53 o 
   3   2   9    10180.16    11387.59    336.28 o 
   4   2   9     1398.29     1575.50    299.40 o 
   5   2   9    14348.80    15468.25    391.88 o 
   6   2   9     2851.30     2801.83    231.49 o 
   7   2   9     6802.75     6572.62    288.14 o 
  -9   3   9     2652.74     2474.89    297.93 o 
  -8   3   9     1921.73     1844.94    279.37 o 
  -7   3   9     3297.97     3389.10    351.02 o 
  -6   3   9     2864.48     3111.49    167.85 o 
  -5   3   9    15104.65    15309.98    345.18 o 
  -4   3   9      361.72      420.26     93.94 o 
  -3   3   9     7624.60     7910.95    260.28 o 
  -2   3   9        6.98       27.36     82.64 o 
  -1   3   9      261.42      299.37    102.71 o 
   0   3   9       12.87       32.27     90.67 o 
   1   3   9    12893.52    13258.92    655.32 o 
   2   3   9     1217.03     1749.88    276.48 o 
   3   3   9     5419.50     5695.63    232.14 o 
   4   3   9     1825.52     2417.97    323.94 o 
   5   3   9    11183.14    11548.41    297.23 o 
   6   3   9     2438.90     2626.78    226.97 o 
   7   3   9     4942.40     4466.51    431.88 o 
  -8   4   9     2429.70     2639.39    242.83 o 
  -7   4   9     4633.36     4605.21    330.68 o 
  -6   4   9     3136.96     3284.05    127.06 o 
  -5   4   9     4904.66     4464.77    140.78 o 
  -4   4   9      707.26      696.32    112.37 o 
  -3   4   9     8237.47     7997.23    152.13 o 
  -2   4   9     1008.42     1056.48    112.45 o 
  -1   4   9       59.44      157.16    125.43 o 
   0   4   9      176.75      275.07    123.13 o 
   1   4   9     3404.12     3920.54    271.41 o 
   2   4   9     3618.25     3697.74    314.99 o 
   3   4   9    17173.45    20236.94    392.28 o 
   4   4   9     3231.38     3696.65    243.94 o 
   5   4   9     5213.44     5222.12    336.28 o 
   6   4   9     1568.12     1593.40    317.43 o 
   7   4   9     2804.90     1990.76    209.27 o 
  -8   5   9     2109.52     2058.84    275.90 o 
  -7   5   9     3846.59     4185.98    412.35 o 
  -6   5   9     2699.18     2473.77    179.67 o 
  -5   5   9     3009.24     3181.39    193.11 o 
  -4   5   9     2336.53     2691.00    226.75 o 
  -3   5   9     3617.10     3567.80    124.04 o 
  -2   5   9     1003.66     1241.61    118.91 o 
  -1   5   9      605.70      691.06    137.75 o 
   0   5   9       37.01       17.60    121.32 o 
   1   5   9     4767.10     5328.56    639.47 o 
   2   5   9     5773.21     7390.73    333.57 o 
   3   5   9    12823.17    15421.06    380.21 o 
   4   5   9     5250.69     5642.06    314.72 o 
   5   5   9     3236.83     3655.02    321.77 o 
   6   5   9     1993.57     1769.14    316.76 o 
  -8   6   9     1144.12     1285.85    169.89 o 
  -7   6   9     3031.76     3208.92    357.67 o 
  -6   6   9     2820.94     2745.05    124.97 o 
  -5   6   9     2648.46     2578.73    155.63 o 
  -4   6   9     6479.16     6263.03    287.60 o 
  -3   6   9     1695.90     1839.42    122.21 o 
  -2   6   9      973.75     1115.93    142.28 o 
  -1   6   9       35.49      171.67    129.35 o 
   0   6   9     1701.99     2303.77    309.19 o 
   1   6   9     2426.51     2737.93    373.79 o 
   2   6   9     4303.74     4951.06    264.01 o 
   3   6   9     6583.43     7384.35    334.38 o 
   4   6   9     4233.00     4568.41    317.70 o 
   5   6   9     2425.48     2131.86    312.82 o 
   6   6   9     2827.17     1751.37    237.43 o 
  -7   7   9     1603.24     1463.22    138.26 o 
  -6   7   9     3015.70     3013.43    353.18 o 
  -5   7   9     1630.28     1833.14    238.94 o 
  -4   7   9     6993.86     6800.02    456.16 o 
  -3   7   9     1245.59     1438.80    164.80 o 
  -2   7   9      812.74      940.27    133.39 o 
  -1   7   9      281.22      310.73    111.47 o 
   0   7   9     1996.01     2481.81    214.48 o 
   1   7   9      780.01     1275.27    211.53 o 
   2   7   9     3685.14     3714.55    245.97 o 
   3   7   9     1782.60     1844.39    315.53 o 
   4   7   9     4660.74     4808.28    241.77 o 
   5   7   9     2554.14     1584.18    311.74 o 
  -6   8   9     3340.74     3665.94    315.63 o 
  -5   8   9     1605.98     1722.54    146.59 o 
  -4   8   9     3102.08     3096.42    284.53 o 
  -3   8   9       95.98      267.55    157.44 o 
  -2   8   9     1706.92     1996.92    253.03 o 
  -1   8   9      513.42      615.70    168.58 o 
   0   8   9     1063.97     1139.16    227.53 o 
   1   8   9      123.25      290.08    200.84 o 
   2   8   9     4552.44     5032.01    338.99 o 
   3   8   9      262.27      625.56    310.33 o 
   4   8   9     4251.13     3422.61    226.58 o 
   5   8   9     2166.63     1250.30    327.68 o 
  -6   9   9     3562.62     3353.88    176.59 o 
  -5   9   9      400.47      448.61    159.85 o 
  -4   9   9     1554.54     1585.60    211.90 o 
  -3   9   9        7.65      243.41    184.07 o 
  -2   9   9      443.68      612.30    158.38 o 
  -1   9   9      178.49      766.11    352.93 o 
   0   9   9       96.38      118.77    181.18 o 
   1   9   9       13.68      236.43    158.71 o 
   2   9   9     3825.73     3828.12    237.81 o 
   3   9   9      160.88      764.69    313.15 o 
   4   9   9     4744.82     3555.09    328.42 o 
  -4  10   9      982.34      987.88    162.97 o 
  -3  10   9       52.77       14.57    184.52 o 
  -2  10   9      226.68      281.75    224.19 o 
  -1  10   9       46.97      279.44    166.55 o 
   0  10   9      117.05      345.26    169.99 o 
   1  10   9        6.86      253.49    173.12 o 
   2  10   9     1971.70     1885.61    231.42 o 
  -2  11   9       12.38      -37.75    162.86 o 
  -1  11   9      120.99      237.00    156.49 o 
   0  11   9       59.00       64.29    181.41 o 
  -8   0  10      426.82      351.14    153.50 o 
  -6   0  10     4291.50     4521.29    501.24 o 
  -4   0  10    34668.46    33070.93   1691.51 o 
  -2   0  10    32848.61    32518.84    220.66 o 
   0   0  10    11531.74    12777.18    367.33 o 
   2   0  10     3106.99     3155.20    201.30 o 
   4   0  10      639.28      951.88    313.00 o 
   6   0  10      549.68      752.39    279.14 o 
  -9   1  10      292.28      383.01    126.12 o 
  -8   1  10      222.05      365.11    117.05 o 
  -7   1  10       59.30      246.07     92.66 o 
  -6   1  10     6105.78     6397.54    193.56 o 
  -5   1  10     2398.99     2365.03    120.37 o 
  -4   1  10    23127.91    21632.37    232.20 o 
  -3   1  10      103.81      103.08     89.29 o 
  -2   1  10    34777.57    33936.73    605.10 o 
  -1   1  10       12.58      116.57     91.48 o 
   0   1  10    14557.75    13697.34    495.30 o 
   1   1  10      797.04      936.38    117.88 o 
   2   1  10     3175.43     3640.51    235.74 o 
   3   1  10       22.31      111.03    192.24 o 
   4   1  10      577.89      745.91    191.44 o 
   5   1  10       52.28       42.22    203.41 o 
   6   1  10     1477.89     1500.31    230.18 o 
   7   1  10       21.00       25.89    292.62 o 
  -9   2  10      245.98      367.67    170.01 o 
  -8   2  10      224.64      261.10    102.87 o 
  -7   2  10      139.84      315.73     97.41 o 
  -6   2  10     7653.49     7341.32    407.54 o 
  -5   2  10     3484.37     3377.19     88.38 o 
  -4   2  10    18233.66    17494.10    249.60 o 
  -3   2  10     1326.68     1406.90    106.86 o 
  -2   2  10    20520.11    19561.24    880.24 o 
  -1   2  10      821.06      865.83    100.08 o 
   0   2  10    20897.65    19878.12    869.97 o 
   1   2  10      813.74      959.62    120.69 o 
   2   2  10     5676.02     6295.19    234.58 o 
   3   2  10      273.71      220.74    194.84 o 
   4   2  10       43.47      273.76    289.28 o 
   5   2  10       14.68      146.57    302.90 o 
   6   2  10     1923.01     2162.81    235.46 o 
   7   2  10       77.63        0.96    250.91 o 
  -9   3  10       25.93      152.11    155.35 o 
  -8   3  10      379.38      319.38    197.06 o 
  -7   3  10       37.45       75.62    110.18 o 
  -6   3  10     6387.37     6226.39    236.09 o 
  -5   3  10     3102.84     2837.44    102.93 o 
  -4   3  10    10882.12    11485.14    355.29 o 
  -3   3  10     6768.90     6648.27    288.02 o 
  -2   3  10    19754.96    18965.92    653.58 o 
  -1   3  10     3476.27     3307.79     91.95 o 
   0   3  10    18493.31    17360.17    567.07 o 
   1   3  10       52.43      101.30    121.96 o 
   2   3  10     5317.58     6060.52    298.99 o 
   3   3  10      924.47     1199.60    293.70 o 
   4   3  10      326.52      750.80    295.90 o 
   5   3  10       67.62       27.55    321.93 o 
   6   3  10     1659.08     1706.06    520.41 o 
  -8   4  10     1058.83      979.42    158.31 o 
  -7   4  10       50.31       93.57    112.94 o 
  -6   4  10     3225.15     2939.60    353.77 o 
  -5   4  10     2601.88     2766.10     92.93 o 
  -4   4  10     7141.33     7132.58    248.14 o 
  -3   4  10     8669.52     8208.46    278.51 o 
  -2   4  10    12418.20    11685.11    306.02 o 
  -1   4  10     8971.04     8215.03    119.28 o 
   0   4  10    20408.60    18182.13    660.79 o 
   1   4  10       87.28      234.72    162.25 o 
   2   4  10     4241.27     4520.00    229.43 o 
   3   4  10     1186.56     1486.82    314.18 o 
   4   4  10      432.37      468.81    316.82 o 
   5   4  10       47.66      130.06    325.16 o 
   6   4  10     1965.38     1308.39    237.21 o 
  -8   5  10     1042.93     1063.11    174.92 o 
  -7   5  10     1036.90     1127.27    121.75 o 
  -6   5  10     1079.85      922.38    135.33 o 
  -5   5  10     1952.22     1905.05    147.53 o 
  -4   5  10     4872.07     4896.64    118.52 o 
  -3   5  10     5914.79     5627.52    382.29 o 
  -2   5  10    15255.87    13749.22    427.01 o 
  -1   5  10     8271.73     7115.36    128.09 o 
   0   5  10     9182.60     8953.90    717.61 o 
   1   5  10     5454.53     5834.45    418.71 o 
   2   5  10     1937.03     2281.02    319.74 o 
   3   5  10      214.92       40.34    319.75 o 
   4   5  10       18.00     -310.65    319.33 o 
   5   5  10      278.64      636.52    227.36 o 
   6   5  10     1150.31     1080.97    327.79 o 
  -7   6  10     1467.40     1400.25    132.72 o 
  -6   6  10      902.83     1059.23    269.25 o 
  -5   6  10     3009.80     3316.90    156.10 o 
  -4   6  10     4802.41     5036.35    334.40 o 
  -3   6  10     4289.13     4253.28    464.83 o 
  -2   6  10     8999.05     8376.00    467.11 o 
  -1   6  10     8857.92     8341.78    444.10 o 
   0   6  10     4598.39     4795.94    290.81 o 
   1   6  10     8967.18     9626.56   2063.18 o 
   2   6  10      806.76     1236.63    336.88 o 
   3   6  10      139.79      188.03    222.81 o 
   4   6  10        2.46      190.66    299.62 o 
   5   6  10     1100.51      859.29    220.02 o 
  -7   7  10     1310.92     1224.05    142.37 o 
  -6   7  10     1398.34     1848.20    445.92 o 
  -5   7  10     3840.27     3794.70    146.78 o 
  -4   7  10     2594.41     2494.54    232.60 o 
  -3   7  10     4066.01     3494.36    120.62 o 
  -2   7  10     4359.61     4714.61    323.32 o 
  -1   7  10     8599.11     9439.37    250.53 o 
   0   7  10     2330.67     2684.93    147.85 o 
   1   7  10     9086.05    10286.86    933.65 o 
   2   7  10      638.39      361.04    242.37 o 
   3   7  10      110.12      214.09    225.43 o 
   4   7  10        8.56     -252.89    312.96 o 
   5   7  10      953.81      851.62    322.80 o 
  -6   8  10     1164.36     1240.94    156.32 o 
  -5   8  10     2090.45     2563.04    408.77 o 
  -4   8  10     2644.75     2858.14    477.31 o 
  -3   8  10     7569.67     6928.98   1198.54 o 
  -2   8  10      823.49     1162.19    168.80 o 
  -1   8  10     8394.57     9833.09    839.03 o 
   0   8  10      964.56     1192.05    201.97 o 
   1   8  10     4060.01     4460.29    279.25 o 
   2   8  10      571.84      589.75    341.75 o 
   3   8  10      408.66      494.25    314.42 o 
   4   8  10       43.81       34.82    309.65 o 
  -5   9  10     2563.29     2438.24    493.87 o 
  -4   9  10     1565.58     1550.56    236.43 o 
  -3   9  10     9093.61    10024.40   1549.97 o 
  -2   9  10      400.07      598.73    227.71 o 
  -1   9  10     5740.30     6874.73    939.76 o 
   0   9  10      165.57      352.38    186.15 o 
   1   9  10     2018.35     2422.05    246.35 o 
   2   9  10       42.69      346.56    230.99 o 
   3   9  10      333.11     -197.02    320.82 o 
  -4  10  10      389.32      390.36    147.98 o 
  -3  10  10     6944.29     6738.42    997.45 o 
  -2  10  10      350.92      308.47    157.41 o 
  -1  10  10     4826.74     5842.13    577.74 o 
   0  10  10        4.31      279.95    224.88 o 
   1  10  10     1163.12     1399.31    220.64 o 
   2  10  10        0.38      275.59    239.94 o 
  -9   0  11     2245.11     2146.99    390.66 o 
  -7   0  11     7734.26     7756.50    163.90 o 
  -5   0  11      253.08      123.95    126.91 o 
  -3   0  11     3106.43     3110.24    148.92 o 
  -1   0  11    13990.31    13652.57   1084.17 o 
   1   0  11    22720.67    21796.52   3251.08 o 
   3   0  11    18862.97    20347.31    361.77 o 
   5   0  11     4268.85     4506.85    466.52 o 
  -9   1  11     2268.84     1944.84    115.72 o 
  -8   1  11       29.05      165.92    140.25 o 
  -7   1  11     3907.84     3990.62    176.40 o 
  -6   1  11      349.86      461.05    101.73 o 
  -5   1  11     1300.20     1399.08     91.21 o 
  -4   1  11      316.83      374.05    104.53 o 
  -3   1  11     2114.68     2327.44    138.49 o 
  -2   1  11      509.88      482.86     97.21 o 
  -1   1  11    17365.15    17199.62    488.63 o 
   0   1  11     2869.95     2946.63    115.22 o 
   1   1  11    21227.12    20115.57   1346.34 o 
   2   1  11       11.54      103.79    138.81 o 
   3   1  11    16899.63    16832.23   1399.02 o 
   4   1  11      143.85      354.76    203.09 o 
   5   1  11     5459.85     5727.76    394.45 o 
   6   1  11      640.09      671.57    230.90 o 
  -8   2  11       23.81      163.60    123.42 o 
  -7   2  11     2077.69     2246.91    178.18 o 
  -6   2  11      570.23      461.57     82.81 o 
  -5   2  11     1036.79     1170.02    188.99 o 
  -4   2  11      806.27      932.49     89.02 o 
  -3   2  11     1073.89     1200.52    109.08 o 
  -2   2  11     1680.65     1650.56     97.77 o 
  -1   2  11    16232.24    15275.89    275.21 o 
   0   2  11     4726.49     4510.95    324.75 o 
   1   2  11    19874.90    18181.19    778.21 o 
   2   2  11      607.60      608.71    155.07 o 
   3   2  11    12195.26    12468.84    328.55 o 
   4   2  11       79.21      361.66    288.42 o 
   5   2  11     6757.62     6992.34    348.08 o 
   6   2  11      618.54      499.13    239.03 o 
  -8   3  11      722.93      731.79    143.14 o 
  -7   3  11     1646.59     1521.92    100.02 o 
  -6   3  11     1138.92     1121.49    108.95 o 
  -5   3  11      234.19      922.14    265.31 o 
  -4   3  11        0.08       42.03    102.93 o 
  -3   3  11      289.01      296.59     84.70 o 
  -2   3  11     2014.67     1998.68     91.18 o 
  -1   3  11    16578.54    15488.42    523.72 o 
   0   3  11     3875.09     3548.30    127.99 o 
   1   3  11    11115.27    10785.40    271.56 o 
   2   3  11     1890.00     1998.97    277.84 o 
   3   3  11    12221.31    11784.35    274.72 o 
   4   3  11     1293.95     1382.01    316.21 o 
   5   3  11     6418.54     7156.28    360.55 o 
   6   3  11      426.76      260.46    244.26 o 
  -8   4  11     1503.13     1401.97    152.38 o 
  -7   4  11      706.09      955.85    133.98 o 
  -6   4  11      914.32      863.51    117.98 o 
  -5   4  11       16.97      100.19    110.81 o 
  -4   4  11      132.82      369.83    149.60 o 
  -3   4  11     1576.10     1581.63    105.05 o 
  -2   4  11     2531.33     2288.74    192.49 o 
  -1   4  11     1317.03     1275.05    103.32 o 
   0   4  11     1979.08     2062.82    153.44 o 
   1   4  11    17643.88    16741.39   1324.96 o 
   2   4  11     5226.39     5520.71    234.72 o 
   3   4  11    12379.85    15540.80    364.62 o 
   4   4  11     3117.55     4389.96    341.57 o 
   5   4  11     5275.94     4735.33    365.16 o 
   6   4  11      469.83      823.90    357.24 o 
  -8   5  11     1245.74     1245.17    163.25 o 
  -7   5  11     1249.48     1351.87    181.42 o 
  -6   5  11      265.21      529.19    133.29 o 
  -5   5  11      131.54      200.87    114.19 o 
  -4   5  11      270.94      290.26    108.97 o 
  -3   5  11     1184.48     1282.22    150.63 o 
  -2   5  11      404.99      513.74    159.00 o 
  -1   5  11      998.06     1001.14    118.33 o 
   0   5  11     3432.30     3286.56    155.67 o 
   1   5  11     8877.79     9547.58    684.14 o 
   2   5  11     8555.01     9147.39    275.53 o 
   3   5  11    12336.76    13817.90    386.99 o 
   4   5  11     4874.11     4978.99    275.40 o 
   5   5  11     3292.11     3106.80    346.45 o 
  -7   6  11     1229.46     1282.48    152.95 o 
  -6   6  11      135.37      390.99    140.99 o 
  -5   6  11        4.00      118.98    108.34 o 
  -4   6  11        1.13      125.78    147.53 o 
  -3   6  11     1282.00     1459.78    142.74 o 
  -2   6  11      956.29     1005.59    142.90 o 
  -1   6  11     1316.38     1365.50    144.20 o 
   0   6  11     5371.09     5292.86    435.04 o 
   1   6  11     5323.22     5580.42    207.23 o 
   2   6  11     6436.63     6757.35    261.16 o 
   3   6  11     6222.09     6812.27    363.40 o 
   4   6  11     4712.24     5276.36    350.65 o 
   5   6  11     1905.76     1694.29    241.50 o 
  -7   7  11      190.80      409.52    158.69 o 
  -6   7  11      158.44      426.47    239.98 o 
  -5   7  11      602.58      985.79    208.46 o 
  -4   7  11        0.26      275.18    107.77 o 
  -3   7  11      361.30      349.34    128.73 o 
  -2   7  11     1182.30     1480.30    154.79 o 
  -1   7  11     3173.93     3294.03    349.05 o 
   0   7  11     5179.85     5984.50    360.73 o 
   1   7  11     3465.50     3937.22    507.79 o 
   2   7  11     6835.66     9416.96    374.79 o 
   3   7  11     1481.75     1723.31    328.15 o 
   4   7  11     4335.71     3593.33    337.50 o 
  -6   8  11      223.19      398.96    127.10 o 
  -5   8  11      457.49      451.52    177.43 o 
  -4   8  11        3.65      -65.10    162.59 o 
  -3   8  11       50.04      206.65    141.25 o 
  -2   8  11     1543.28     1774.05    170.10 o 
  -1   8  11     3428.51     3689.41    218.66 o 
   0   8  11     4537.25     5032.23    607.54 o 
   1   8  11     1941.94     2263.42    204.79 o 
   2   8  11     5932.49     7064.07    372.49 o 
   3   8  11      214.95      387.37    321.69 o 
   4   8  11     5521.06     5118.66    359.20 o 
  -5   9  11      177.54      289.04    157.49 o 
  -4   9  11      258.29      349.61    152.43 o 
  -3   9  11       83.45      102.99    134.04 o 
  -2   9  11     1312.23     1461.28    133.70 o 
  -1   9  11     1374.69     1909.89    430.72 o 
   0   9  11     3451.22     4064.36    200.39 o 
   1   9  11      865.01     1010.88    213.09 o 
   2   9  11     6163.49     5461.18    278.11 o 
  -3  10  11       97.56      197.37    160.11 o 
  -2  10  11     1767.91     1919.51    549.13 o 
  -1  10  11       34.49      152.18    174.98 o 
   0  10  11     3477.42     3845.52    356.43 o 
   1  10  11      404.72      436.06    184.90 o 
  -8   0  12     3230.91     3281.72    162.04 o 
  -6   0  12     6395.90     6847.83    613.37 o 
  -4   0  12    13185.01    11967.26    220.82 o 
  -2   0  12    19938.49    19785.98    194.11 o 
   0   0  12      772.35      662.05    170.24 o 
   2   0  12     8045.39     8130.60    292.01 o 
   4   0  12     3221.20     3811.77    339.26 o 
   6   0  12     4103.67     4101.89    419.19 o 
  -8   1  12     3388.89     3293.01    169.73 o 
  -7   1  12       91.39      247.59    103.47 o 
  -6   1  12     5746.83     5948.09    143.74 o 
  -5   1  12      482.74      642.68     93.40 o 
  -4   1  12    15950.62    16077.24    251.73 o 
  -3   1  12      176.58      220.09     93.85 o 
  -2   1  12    14584.42    14105.48    498.34 o 
  -1   1  12      152.33      288.99     96.68 o 
   0   1  12      468.52      477.39     92.76 o 
   1   1  12       46.81       45.75    125.66 o 
   2   1  12     2995.20     3401.99    163.96 o 
   3   1  12      464.83      413.40    208.23 o 
   4   1  12     6031.80     6165.22    241.34 o 
   5   1  12      192.55      338.30    358.00 o 
   6   1  12     4291.73     3899.47    305.94 o 
  -8   2  12     2867.90     2601.17    124.30 o 
  -7   2  12       67.69      238.13    130.60 o 
  -6   2  12    10714.91    10164.96    350.08 o 
  -5   2  12      764.99      781.72     98.02 o 
  -4   2  12    12416.70    12237.83    232.55 o 
  -3   2  12     1983.79     2095.52    219.18 o 
  -2   2  12     5384.98     5567.56    135.69 o 
  -1   2  12      839.31      873.14    100.29 o 
   0   2  12     1153.89     1058.15    170.52 o 
   1   2  12        2.18       52.82    114.28 o 
   2   2  12      592.43      669.21    198.95 o 
   3   2  12     1373.59     1573.33    269.84 o 
   4   2  12     7024.67     7581.10    328.96 o 
   5   2  12      598.94      734.56    309.39 o 
   6   2  12     5314.96     4297.35    312.96 o 
  -8   3  12     2882.64     3306.07    213.71 o 
  -7   3  12      347.98      456.88    109.41 o 
  -6   3  12    10862.61    11403.35    368.67 o 
  -5   3  12     1082.60     1160.81     98.57 o 
  -4   3  12    12558.95    12116.04    426.90 o 
  -3   3  12     4972.65     4865.06    307.01 o 
  -2   3  12     1195.62     1136.90    100.37 o 
  -1   3  12      825.70      706.71    100.89 o 
   0   3  12      791.03      849.30    118.80 o 
   1   3  12      138.86      199.85    114.38 o 
   2   3  12       41.66     -117.45    259.97 o 
   3   3  12     1465.41     1382.68    286.25 o 
   4   3  12     4678.64     5200.97    326.25 o 
   5   3  12      240.25      506.12    333.98 o 
   6   3  12     6263.23     5493.26    282.73 o 
  -8   4  12     3052.04     2884.28    240.34 o 
  -7   4  12     1241.10     1510.01    167.56 o 
  -6   4  12     8356.96     8106.54    316.36 o 
  -5   4  12     1329.15     1379.86    119.18 o 
  -4   4  12     4595.70     4532.48    145.95 o 
  -3   4  12     7079.67     6527.63    199.95 o 
  -2   4  12     3611.58     3598.63     93.69 o 
  -1   4  12      467.53      389.01    104.32 o 
   0   4  12      583.27      710.67    120.51 o 
   1   4  12      145.58      344.66    161.90 o 
   2   4  12      190.52      248.32    193.84 o 
   3   4  12      962.29     1761.14    312.82 o 
   4   4  12     3533.18     3556.58    244.35 o 
   5   4  12      396.77      394.59    343.82 o 
  -7   5  12     2210.81     2211.02    174.20 o 
  -6   5  12     4011.56     4113.82    208.01 o 
  -5   5  12     2988.80     3063.70    133.75 o 
  -4   5  12     4260.72     3977.69    165.09 o 
  -3   5  12     2533.56     2300.20    169.44 o 
  -2   5  12     3193.93     2895.06    126.96 o 
  -1   5  12     2176.80     2026.44    124.31 o 
   0   5  12      171.41      139.20    150.51 o 
   1   5  12       11.67      221.45    149.30 o 
   2   5  12      578.71      715.67    301.54 o 
   3   5  12      830.23     1012.22    326.82 o 
   4   5  12     1288.70     1794.49    346.18 o 
   5   5  12     1851.75     2492.55    359.74 o 
  -7   6  12     3726.39     3335.92    243.58 o 
  -6   6  12     2815.09     2671.77    148.28 o 
  -5   6  12     5783.16     6012.95    293.72 o 
  -4   6  12     2831.17     2508.61    204.60 o 
  -3   6  12     1383.71     1126.23    106.91 o 
  -2   6  12     2258.29     2112.99    115.16 o 
  -1   6  12      548.75      485.34    126.91 o 
   0   6  12       42.39       55.88    146.56 o 
   1   6  12      397.40      466.54    188.59 o 
   2   6  12      579.28      332.13    332.69 o 
   3   6  12      496.95      981.62    352.91 o 
   4   6  12      731.83      551.49    339.17 o 
  -6   7  12     1291.34      786.70    125.83 o 
  -5   7  12     6053.44     5983.85    466.07 o 
  -4   7  12     2585.12     2496.43    184.58 o 
  -3   7  12     1339.47     1271.82    172.19 o 
  -2   7  12      983.64     1035.46    132.09 o 
  -1   7  12      567.84      689.92    151.26 o 
   0   7  12       46.11      308.89    170.82 o 
   1   7  12      322.80      542.13    228.15 o 
   2   7  12       89.84      166.45    358.91 o 
   3   7  12      392.96      272.54    246.29 o 
   4   7  12     1744.99     1751.78    249.91 o 
  -5   8  12     4660.57     4438.91    486.41 o 
  -4   8  12     1171.83     1402.05    247.76 o 
  -3   8  12     3068.98     2921.93    519.06 o 
  -2   8  12      462.39      640.98    140.66 o 
  -1   8  12      779.38      771.79    279.30 o 
   0   8  12      136.57      211.21    227.19 o 
   1   8  12       19.46      195.63    194.46 o 
   2   8  12      290.10      718.10    351.54 o 
   3   8  12      652.57      978.51    243.91 o 
  -4   9  12      505.04      476.36    156.55 o 
  -3   9  12     3734.84     3368.96    630.24 o 
  -2   9  12      550.39      574.67    143.49 o 
  -1   9  12     1780.94     1946.70    341.98 o 
   0   9  12        0.40      -14.80    220.92 o 
   1   9  12      352.27      -28.55    307.88 o 
   2   9  12      313.08      312.02    256.37 o 
  -1  10  12     1428.70     1386.64    183.32 o 
  -7   0  13      282.37      444.37    155.28 o 
  -5   0  13     2588.72     2600.36    170.85 o 
  -3   0  13    10967.59    10261.10    376.35 o 
  -1   0  13    17095.24    18432.14   1117.93 o 
   1   0  13    19822.44    19726.07   3944.12 o 
   3   0  13     6680.04     7348.96    352.69 o 
   5   0  13       44.43      123.55    309.76 o 
  -8   1  13      152.11      164.80    131.37 o 
  -7   1  13      103.92      390.67    135.25 o 
  -6   1  13      277.20      326.28    105.97 o 
  -5   1  13     2236.96     2345.45    120.07 o 
  -4   1  13      589.92      622.41    116.55 o 
  -3   1  13    11071.85    10867.29    316.59 o 
  -2   1  13      208.46      247.05     92.54 o 
  -1   1  13    17461.75    16970.11    308.49 o 
   0   1  13     2858.45     2549.67    100.68 o 
   1   1  13    19818.59    18376.54   1417.68 o 
   2   1  13       36.03      172.10    171.16 o 
   3   1  13     5581.71     6456.63    230.90 o 
   4   1  13       36.44      171.13    222.84 o 
   5   1  13       79.26        3.86    289.96 o 
  -8   2  13      350.07      549.04    121.63 o 
  -7   2  13      257.78      479.65    120.75 o 
  -6   2  13      134.73      331.18    112.81 o 
  -5   2  13     2401.01     2556.95    185.74 o 
  -4   2  13      198.25      340.98     90.61 o 
  -3   2  13     8341.04     8225.52    182.22 o 
  -2   2  13      551.86      753.67    101.70 o 
  -1   2  13    20064.91    19381.40    734.25 o 
   0   2  13     5863.10     5484.04    211.92 o 
   1   2  13    15224.89    14058.15   1027.03 o 
   2   2  13     1119.46     1270.29    206.62 o 
   3   2  13     3168.14     3222.74    268.35 o 
   4   2  13       40.79       71.70    282.67 o 
   5   2  13      307.18      264.05    307.68 o 
  -8   3  13       13.63       84.61    151.57 o 
  -7   3  13      156.65      218.78    122.86 o 
  -6   3  13       81.38      105.41     99.26 o 
  -5   3  13     1862.51     1968.74    179.20 o 
  -4   3  13      672.00      625.78     98.31 o 
  -3   3  13    13211.95    13262.34    290.33 o 
  -2   3  13     1661.95     1692.12    132.05 o 
  -1   3  13    12394.29    11748.13    531.55 o 
   0   3  13     2860.22     3007.02    141.41 o 
   1   3  13    10040.98     9407.23    655.66 o 
   2   3  13     3107.85     2946.93    274.58 o 
   3   3  13     2040.70     1968.33    286.52 o 
   4   3  13      223.99      402.43    299.71 o 
   5   3  13      932.74      873.11    327.62 o 
  -7   4  13       49.43       36.66    148.13 o 
  -6   4  13        9.39       85.07    120.77 o 
  -5   4  13     3936.71     4069.83    174.78 o 
  -4   4  13     3974.27     3944.73    108.11 o 
  -3   4  13     6271.64     6492.39    188.57 o 
  -2   4  13     2685.36     2321.53    153.83 o 
  -1   4  13    14097.55    13279.14    420.26 o 
   0   4  13     2176.39     2117.51    129.24 o 
   1   4  13     4623.27     4559.63    194.21 o 
   2   4  13     3253.53     2991.27    210.72 o 
   3   4  13     3155.55     3609.46    314.31 o 
   4   4  13     1185.53     1471.23    320.96 o 
   5   4  13      319.34      527.32    354.27 o 
  -7   5  13      147.48      354.37    459.56 o 
  -6   5  13      212.13      243.65    146.06 o 
  -5   5  13     2617.38     2417.06    124.56 o 
  -4   5  13     2288.97     2217.37    193.00 o 
  -3   5  13     8827.50     8939.87    180.05 o 
  -2   5  13     5065.93     4338.06    159.12 o 
  -1   5  13     5574.39     4875.63    136.26 o 
   0   5  13     4330.27     4592.28    221.96 o 
   1   5  13     2830.10     2643.09    142.93 o 
   2   5  13     2917.16     3260.03    308.21 o 
   3   5  13     3483.68     4153.34    340.21 o 
   4   5  13      742.02     1389.74    343.33 o 
  -6   6  13      351.07      335.68    151.57 o 
  -5   6  13     1805.18     1923.40    196.89 o 
  -4   6  13     2458.82     2428.10    192.55 o 
  -3   6  13     4780.73     4509.80    470.90 o 
  -2   6  13     6710.45     6364.25    159.15 o 
  -1   6  13     3763.97     3573.39    161.15 o 
   0   6  13     5217.90     5332.97    147.68 o 
   1   6  13     2187.96     2126.60    254.33 o 
   2   6  13     1641.19     1883.45    232.14 o 
   3   6  13     1914.83     2205.35    261.70 o 
   4   6  13      832.41      527.85    364.27 o 
  -6   7  13      496.70      855.33    178.41 o 
  -5   7  13      435.62      486.46    142.91 o 
  -4   7  13     2564.77     2635.25    265.03 o 
  -3   7  13     1347.18     1307.21    183.69 o 
  -2   7  13     5789.95     5614.83    449.58 o 
  -1   7  13     3610.54     3869.47    166.46 o 
   0   7  13     6396.25     7112.74    463.49 o 
   1   7  13     2402.25     2710.37    220.73 o 
   2   7  13     1499.88     1751.37    261.43 o 
   3   7  13      748.56     1230.60    356.92 o 
  -5   8  13       53.86      -34.82    135.21 o 
  -4   8  13     3203.27     3166.36    501.63 o 
  -3   8  13      168.20       14.75    170.04 o 
  -2   8  13     5478.13     6426.48    528.08 o 
  -1   8  13     2660.19     3043.04    177.75 o 
   0   8  13     3871.04     3831.51    300.14 o 
   1   8  13     2162.83     2166.71    379.67 o 
   2   8  13     3476.78     5310.39    376.96 o 
  -3   9  13       57.59       28.47    142.55 o 
  -2   9  13     4179.58     4613.76    653.03 o 
  -1   9  13      942.71     1109.22    192.62 o 
   0   9  13     3558.01     3899.99    450.06 o 
   1   9  13      991.71     1605.88    376.69 o 
  -8   0  14     6629.20     5982.06    171.38 o 
  -6   0  14     1371.58     1449.02    137.18 o 
  -4   0  14      439.06      647.24    171.16 o 
  -2   0  14      859.67      850.60    119.58 o 
   0   0  14     4666.74     4492.28    432.83 o 
   2   0  14    10669.89    11997.10    313.91 o 
   4   0  14    10510.06    11812.28    437.98 o 
  -8   1  14     4077.38     3871.56    343.96 o 
  -7   1  14       57.84      143.65    120.10 o 
  -6   1  14     2986.28     3469.11    129.76 o 
  -5   1  14       57.07      146.30    103.07 o 
  -4   1  14      865.66      970.99    110.53 o 
  -3   1  14       56.05      119.71    105.21 o 
  -2   1  14       10.83      158.62    104.55 o 
  -1   1  14       22.89      100.44     92.78 o 
   0   1  14     2404.72     2386.48    198.71 o 
   1   1  14       65.43      141.75    128.40 o 
   2   1  14    11787.36    12458.62    231.61 o 
   3   1  14      212.28      226.88    215.76 o 
   4   1  14     9926.23    10713.26    407.74 o 
   5   1  14      732.96      788.36    234.86 o 
  -8   2  14     2981.68     2589.05    161.88 o 
  -7   2  14      188.55      208.69    118.55 o 
  -6   2  14     4619.39     5174.90    281.26 o 
  -5   2  14       79.32      160.56     96.18 o 
  -4   2  14     1439.85     1572.52    136.76 o 
  -3   2  14        4.57      187.15    107.90 o 
  -2   2  14      395.98      501.49    117.19 o 
  -1   2  14       26.70      169.80    108.99 o 
   0   2  14     2983.70     3056.69    199.53 o 
   1   2  14       52.27       83.19    138.51 o 
   2   2  14     7184.23     7540.53    497.37 o 
   3   2  14     1437.59     2018.91    271.19 o 
   4   2  14     9044.79     8986.16    401.91 o 
   5   2  14     1507.08     1220.59    331.81 o 
  -7   3  14      541.61     1025.61    218.69 o 
  -6   3  14     7219.73     7190.85    213.59 o 
  -5   3  14       51.02      227.09    106.64 o 
  -4   3  14     1363.24     1739.23    126.50 o 
  -3   3  14        2.83       55.52    125.31 o 
  -2   3  14     1180.43     1202.05    122.30 o 
  -1   3  14      219.36      234.61    118.62 o 
   0   3  14     3909.41     3618.78    279.72 o 
   1   3  14     1166.05     1019.72    131.16 o 
   2   3  14     3857.99     3716.04    275.67 o 
   3   3  14     1773.19     2017.55    289.23 o 
   4   3  14     6986.24     6782.71    340.35 o 
   5   3  14     1569.31     1785.68    339.67 o 
  -7   4  14      774.22      940.77    175.34 o 
  -6   4  14     2393.71     2509.57    166.59 o 
  -5   4  14      463.49      445.39    101.85 o 
  -4   4  14     3046.04     3365.45    134.18 o 
  -3   4  14        6.25       84.27    111.31 o 
  -2   4  14      269.99      274.91     99.32 o 
  -1   4  14       58.63      278.51    110.50 o 
   0   4  14     4646.63     4355.96    126.22 o 
   1   4  14     2647.64     2528.18    199.33 o 
   2   4  14     6381.08     6401.00    303.20 o 
   3   4  14     2075.72     2216.34    223.60 o 
   4   4  14     2914.90     2332.68    246.11 o 
  -7   5  14     1259.17     1417.49    188.04 o 
  -6   5  14     1679.14     2041.50    155.76 o 
  -5   5  14      813.82      935.98    152.95 o 
  -4   5  14     1316.90     1374.66    135.33 o 
  -3   5  14      731.36      724.97    130.18 o 
  -2   5  14        2.60      150.71    134.06 o 
  -1   5  14      581.11      524.44    128.37 o 
   0   5  14     4047.31     3889.07    304.75 o 
   1   5  14     3114.96     3065.50    199.13 o 
   2   5  14     5322.17     5080.42    232.14 o 
   3   5  14     2623.72     2685.77    332.76 o 
   4   5  14     1734.20     1731.98    344.15 o 
  -6   6  14      997.28     1122.92    177.47 o 
  -5   6  14     2917.71     3112.81    171.42 o 
  -4   6  14      412.45      308.84    124.87 o 
  -3   6  14       90.51      200.65    224.93 o 
  -2   6  14        6.93      312.93    147.41 o 
  -1   6  14     1798.43     1785.26    135.58 o 
   0   6  14     1971.86     1727.19    179.13 o 
   1   6  14     2066.83     2327.13    278.18 o 
   2   6  14     2995.65     3808.66    326.79 o 
   3   6  14     1833.68     2396.68    355.40 o 
  -5   7  14     2693.96     2784.36    513.96 o 
  -4   7  14      140.34      269.92    143.75 o 
  -3   7  14      114.87      200.77    138.34 o 
  -2   7  14      205.53      280.01    159.67 o 
  -1   7  14     2031.47     2308.61    132.60 o 
   0   7  14      181.09      209.04    266.77 o 
   1   7  14     1669.07     1756.93    244.21 o 
   2   7  14     2006.63     2126.16    257.36 o 
  -4   8  14       21.10      159.28    155.35 o 
  -3   8  14      112.91       42.88    178.38 o 
  -2   8  14      101.73      144.83    154.52 o 
  -1   8  14      601.95      885.28    162.45 o 
   0   8  14      110.96      178.46    196.99 o 
   1   8  14     2444.78     3087.96    370.99 o 
  -7   0  15     2868.15     3065.19    226.42 o 
  -5   0  15    10343.15    10404.97    180.01 o 
  -3   0  15    12206.78    12668.08    673.78 o 
  -1   0  15     3714.30     3464.03    153.73 o 
   1   0  15     1318.68     1348.59    242.27 o 
   3   0  15      567.02      630.20    287.10 o 
  -7   1  15     2945.75     2862.57    202.35 o 
  -6   1  15      537.24      585.06    107.09 o 
  -5   1  15     9974.61    10012.81    186.17 o 
  -4   1  15        8.97       92.80    113.25 o 
  -3   1  15     9459.21     9524.07    212.77 o 
  -2   1  15       17.80       -3.75    108.68 o 
  -1   1  15     5818.91     5518.39    198.85 o 
   0   1  15      174.73      158.87    112.41 o 
   1   1  15     1719.31     1546.34    132.11 o 
   2   1  15      110.76      140.45    193.10 o 
   3   1  15      166.83      222.63    225.96 o 
   4   1  15       57.66       20.08    291.85 o 
  -7   2  15     3626.26     3732.53    243.55 o 
  -6   2  15     1316.24     1355.59    119.77 o 
  -5   2  15     6323.11     6573.48    197.75 o 
  -4   2  15      215.58      376.59    107.76 o 
  -3   2  15     7553.67     7655.25    344.23 o 
  -2   2  15      210.56      392.33    107.64 o 
  -1   2  15     8454.68     8184.05    196.52 o 
   0   2  15      590.76      604.35    104.49 o 
   1   2  15     2217.59     2193.11    247.99 o 
   2   2  15      257.80      595.58    218.80 o 
   3   2  15      182.21       59.85    276.75 o 
   4   2  15       56.47      249.46    296.08 o 
  -7   3  15     1855.17     1702.42    113.03 o 
  -6   3  15     1658.39     1612.89    149.76 o 
  -5   3  15     6843.02     7421.00    150.38 o 
  -4   3  15     1748.28     1672.11    111.59 o 
  -3   3  15     5180.84     4832.39    155.71 o 
  -2   3  15      455.41      541.89    112.93 o 
  -1   3  15     9161.02     8672.51    355.46 o 
   0   3  15      310.40      352.07    118.04 o 
   1   3  15     1392.22     1360.85    159.80 o 
   2   3  15      579.49      579.10    272.98 o 
   3   3  15      353.52      517.14    290.53 o 
   4   3  15        5.83     -102.50    308.92 o 
  -7   4  15     1242.75     1214.87    205.27 o 
  -6   4  15     1645.51     1737.25    136.81 o 
  -5   4  15     1830.92     2214.47    151.51 o 
  -4   4  15     3056.97     3060.04    116.98 o 
  -3   4  15    11205.06    10694.65    320.97 o 
  -2   4  15     1908.28     1873.42    288.82 o 
  -1   4  15     5829.92     5540.74    426.95 o 
   0   4  15      173.55      183.42    110.91 o 
   1   4  15      854.95     1020.89    187.59 o 
   2   4  15      640.69      790.03    283.05 o 
   3   4  15      678.74      756.29    203.33 o 
  -6   5  15      541.75      480.62    154.97 o 
  -5   5  15     2586.66     2555.98    135.07 o 
  -4   5  15     3195.30     3141.01    155.78 o 
  -3   5  15     8284.19     7305.32    245.55 o 
  -2   5  15     4710.14     4069.90    123.87 o 
  -1   5  15     3104.71     2975.22    153.82 o 
   0   5  15     1373.13     1442.78    254.22 o 
   1   5  15      322.87      356.62    171.42 o 
   2   5  15       12.93      -37.97    297.13 o 
   3   5  15      106.98      -49.89    322.88 o 
  -5   6  15     1930.12     1957.20    178.51 o 
  -4   6  15     2685.97     2615.36    293.07 o 
  -3   6  15     4417.77     4046.50    424.66 o 
  -2   6  15     4956.22     4516.35    291.20 o 
  -1   6  15     1544.75     1651.92    143.74 o 
   0   6  15     2621.43     2440.88    219.89 o 
   1   6  15      224.29      615.07    305.72 o 
   2   6  15       11.53     -229.43    310.52 o 
  -4   7  15     2227.49     2295.39    280.49 o 
  -3   7  15     1147.58     1243.23    146.28 o 
  -2   7  15     5316.46     5285.34    534.61 o 
  -1   7  15     1032.88     1232.89    169.20 o 
   0   7  15     2630.66     2740.89    172.44 o 
   1   7  15      588.15      726.62    235.18 o 
  -3   8  15      207.86      310.62    140.47 o 
  -2   8  15     3148.22     3133.84    186.83 o 
  -1   8  15      479.27      279.45    144.88 o 
   0   8  15     2356.32     2793.92    397.98 o 
  -6   0  16       27.14      -24.29    173.77 o 
  -4   0  16     1948.58     1502.22    157.49 o 
  -2   0  16     8416.74     9209.25    440.69 o 
   0   0  16     6277.71     6549.20    792.84 o 
   2   0  16     9170.47     9919.75    331.26 o 
   4   0  16     2602.14     2755.47    508.35 o 
  -7   1  16      112.21      -94.13    135.31 o 
  -6   1  16      124.97      297.43    114.18 o 
  -5   1  16       99.31      118.86    141.21 o 
  -4   1  16     2203.52     2238.01    137.16 o 
  -3   1  16      807.91      751.92    108.00 o 
  -2   1  16     6000.30     6051.43    397.31 o 
  -1   1  16      691.52      764.31    105.64 o 
   0   1  16     9048.24     8406.42    743.00 o 
   1   1  16      181.22      327.46    144.21 o 
   2   1  16     7461.64     9008.05    520.90 o 
   3   1  16        6.88      116.45    237.41 o 
   4   1  16     3527.50     3496.92    412.89 o 
  -7   2  16      290.41      403.77    180.29 o 
  -6   2  16      140.66      116.83    164.48 o 
  -5   2  16       39.07      157.77    130.40 o 
  -4   2  16      726.48     1174.83    123.99 o 
  -3   2  16     1169.29     1231.22    121.24 o 
  -2   2  16     6778.41     6920.06    228.99 o 
  -1   2  16     1378.52     1511.94    132.75 o 
   0   2  16     8991.07     8464.88    964.59 o 
   1   2  16       43.28      202.35    147.54 o 
   2   2  16     5877.36     6385.56    257.67 o 
   3   2  16      186.10      246.71    288.77 o 
  -6   3  16        6.75      165.49    125.84 o 
  -5   3  16      281.17      545.61    129.11 o 
  -4   3  16      327.29      316.14    160.95 o 
  -3   3  16      651.49      638.40    107.05 o 
  -2   3  16     5360.13     5137.68    215.90 o 
  -1   3  16     1252.98     1218.33    122.42 o 
   0   3  16     6833.75     6287.67    578.55 o 
   1   3  16      618.84      763.31    150.89 o 
   2   3  16     6241.36     4750.11    216.55 o 
   3   3  16     1070.42     1068.87    295.87 o 
  -6   4  16       49.74     1047.12    292.93 o 
  -5   4  16      775.24      847.83    123.62 o 
  -4   4  16      189.13      492.39    113.81 o 
  -3   4  16      333.11      400.91    139.43 o 
  -2   4  16     2046.46     2054.97    197.07 o 
  -1   4  16     1105.48      973.93    123.73 o 
   0   4  16     8974.79     7844.40    452.13 o 
   1   4  16     2373.13     2139.23    192.22 o 
   2   4  16     5864.92     4556.47    224.01 o 
   3   4  16     2008.51     1625.13    222.11 o 
  -5   5  16        6.28      279.15    260.86 o 
  -4   5  16      272.38      437.26    128.73 o 
  -3   5  16      487.78      335.36    136.63 o 
  -2   5  16      920.29      840.09    119.87 o 
  -1   5  16     2134.04     1951.10    219.99 o 
   0   5  16     5485.18     4842.77    275.07 o 
   1   5  16     4397.44     4331.75    282.78 o 
   2   5  16     5996.47     4627.25    242.45 o 
  -5   6  16       27.96       58.62    212.72 o 
  -4   6  16      360.89      535.49    149.35 o 
  -3   6  16      577.29      634.94    144.84 o 
  -2   6  16      918.36      951.13    141.42 o 
  -1   6  16     3279.13     2960.29    244.45 o 
   0   6  16     2758.58     2859.05    225.06 o 
   1   6  16     3348.75     3056.90    325.03 o 
  -3   7  16      711.17      951.88    205.38 o 
  -2   7  16      878.15      857.68    182.78 o 
  -1   7  16     3043.14     3083.94    252.54 o 
   0   7  16     2060.51     1797.86    321.68 o 
  -5   0  17     7545.01     7766.41    392.69 o 
  -3   0  17     4935.51     5050.80    176.38 o 
  -1   0  17      172.57      557.56    188.11 o 
   1   0  17     2798.01     2709.75    318.11 o 
   3   0  17     1239.23     1119.87    409.87 o 
  -6   1  17      413.41      325.59    157.53 o 
  -5   1  17     5609.29     5564.55    146.40 o 
  -4   1  17      168.03      229.50    117.78 o 
  -3   1  17     4226.70     4086.39    129.49 o 
  -2   1  17       56.59      103.17    120.41 o 
  -1   1  17       22.90       78.48    111.77 o 
   0   1  17       11.07      211.34    139.09 o 
   1   1  17     1528.37     1516.16    158.96 o 
   2   1  17      130.32      176.60    240.56 o 
   3   1  17     2995.44     3390.43    321.88 o 
  -6   2  17      722.66      769.65    165.21 o 
  -5   2  17     3876.14     3627.65    128.44 o 
  -4   2  17      891.33     1326.78    187.52 o 
  -3   2  17     1743.42     1731.21    114.29 o 
  -2   2  17       20.74       41.37    110.25 o 
  -1   2  17      263.65      126.99    122.43 o 
   0   2  17       54.77       29.89    144.51 o 
   1   2  17      681.40      770.54    139.59 o 
   2   2  17      396.88      296.68    293.32 o 
   3   2  17     3966.17     3484.58    326.79 o 
  -6   3  17      659.93      576.76    250.92 o 
  -5   3  17     1684.41     1776.06    126.30 o 
  -4   3  17     1519.41     1475.41    111.99 o 
  -3   3  17      783.68      872.06    124.52 o 
  -2   3  17      171.52      301.36    126.85 o 
  -1   3  17      407.22      595.62    125.92 o 
   0   3  17      302.77      330.21    148.38 o 
   1   3  17       86.92      208.45    129.83 o 
   2   3  17      383.19      591.66    298.96 o 
  -5   4  17     2458.57     2213.11    131.53 o 
  -4   4  17     1822.57     1754.52    130.56 o 
  -3   4  17      763.23      814.19    109.10 o 
  -2   4  17      206.01      313.84    122.48 o 
  -1   4  17      442.27      609.70    144.53 o 
   0   4  17      139.76      279.78    173.57 o 
   1   4  17      451.67      481.97    162.25 o 
   2   4  17      438.62      487.47    301.95 o 
  -4   5  17     1240.31     1384.88    172.01 o 
  -3   5  17     1028.96      979.42    144.17 o 
  -2   5  17      582.14      549.76    141.91 o 
  -1   5  17      108.65      140.02    128.84 o 
   0   5  17       26.11      202.83    184.89 o 
   1   5  17      473.27      214.46    301.45 o 
  -3   6  17      675.85      639.87    187.29 o 
  -2   6  17      323.27      404.66    147.95 o 
  -1   6  17       15.92      162.63    148.17 o 
   0   6  17      216.36      320.57    197.78 o 
  -4   0  18     6912.77     7383.78    244.14 o 
  -2   0  18     5854.47     6160.74    595.68 o 
   0   0  18     7711.54     6745.13    854.94 o 
   2   0  18     1389.62     1400.04    405.16 o 
  -5   1  18       52.70       50.52    141.92 o 
  -4   1  18     4146.35     4551.43    157.79 o 
  -3   1  18      337.89      488.86    118.44 o 
  -2   1  18     8338.66     7904.94    418.51 o 
  -1   1  18      762.48      818.41    123.60 o 
   0   1  18     6666.47     5936.99    559.22 o 
   1   1  18        8.26      126.81    167.72 o 
   2   1  18     1682.45     1632.56    272.89 o 
  -5   2  18       41.30      304.22    120.84 o 
  -4   2  18     3340.44     3806.47    156.38 o 
  -3   2  18      862.55      894.46    189.90 o 
  -2   2  18     8232.82     8058.76    633.73 o 
  -1   2  18     2145.18     1912.70    123.17 o 
   0   2  18     5487.14     4712.26    490.31 o 
   1   2  18      146.93      250.94    167.42 o 
  -5   3  18      110.42      277.21    142.45 o 
  -4   3  18     3440.48     3362.20    250.19 o 
  -3   3  18     1218.81     1030.47    133.67 o 
  -2   3  18     4542.71     3649.88    190.73 o 
  -1   3  18     1287.63     1278.14    165.18 o 
   0   3  18     4142.76     3613.10    241.63 o 
   1   3  18     1040.80     1086.89    154.64 o 
  -4   4  18     2854.84     2525.32    181.42 o 
  -3   4  18     1269.50     1318.68    129.66 o 
  -2   4  18     3781.85     3610.43    297.96 o 
  -1   4  18      892.12      947.86    143.72 o 
   0   4  18     1945.43     1851.26    193.07 o 
  -3   5  18     1652.75     1416.64    169.78 o 
  -2   5  18     1421.37     1351.18    311.17 o 
  -1   5  18     1650.07     1906.56    391.84 o 
  -3   0  19      141.14      162.80    179.57 o 
  -1   0  19     2333.64     1884.98    176.46 o 
  -4   1  19       46.35      208.70    143.29 o 
  -3   1  19        5.67      -34.34    135.71 o 
  -2   1  19        6.01       65.77    121.71 o 
  -1   1  19     1434.56     1178.13    199.48 o 
   0   1  19        4.70       90.93    158.16 o 
  -4   2  19       19.64        4.10    142.45 o 
  -3   2  19      201.80      386.63    137.62 o 
  -2   2  19       14.81       -9.49    134.93 o 
  -1   2  19     1605.42     1422.93    158.38 o 
   0   2  19      217.46      264.53    145.04 o 
  -3   3  19      795.04     1049.16    156.75 o 
  -2   3  19       30.66      125.82    124.03 o 
  -1   3  19     1168.68     1361.05    144.38 o 
                                                 
